# Supplementary material for: High-throughput SNP-genotyping analysis of the relationships among Ponto-Caspian sturgeon species
Source: Ecol Evol. 2013 Jul 1;3(8):2612–8. doi: 10.1002/ece3.659 (PMC3930046; doi:10.1002/ece3.659)
Supplement: Supplementary file 1 [file ece30003-2612-SD1.xlsx]

## Sheet: list of loci for GoldenGate
genebank ID	position	A	T	G	C
gi|154813111|gb|EV825688.1|EV825688	163	0	34	0	13	TGGGCTTACGTCAGCTGGCAAGAAGAGCCGTGGTCTGGGCAAGGGCCACAAGTTCCACCT[T/C]ACCATCGGTGGCTCTCGCCGCGCTTGCTGGAGAAGACGCAACACCCTGCAACTGCGCCGC
gi|154813080|gb|EV825657.1|EV825657	289	1	154	0	68	AGGTGTAAGGAACGTTCMATACCGTGTTCGTGTGCGTCTGTCCAGGAAGCGTAATGAGGA[T/C]GAAGACTCTCCCAACAAACTGTACACCCTGGTTACATACGTTCCTGTTACCACATACAAA
gi|154813051|gb|EV825628.1|EV825628	550	0	20	0	55	CTCCAAGGCTTACCAGTCCAGATATGGGGATCTCGGAGCTTATGGCAGTGCCCAGAAATG[T/C]TTGATGAAACAGAAGCACAGAATGATTGCGGAGAGGAAAGAAGCAACTGCTGCTGAAGAC
gi|154813047|gb|EV825624.1|EV825624	100	49	0	125	0	TGTAATTAACCAGACGCAGAAGGAGAATCTGAGGAAATTCTACAAAGGCAAGAAGTACAA[A/G]CCTTTGGACTTGAGGCCCAAGAAGACTCGTGCCATGCGTCGCAGGCTGACCAAATACGAA
gi|154813011|gb|EV825588.1|EV825588	228	2	146	0	57	CCTAAAGAAGAACAACCTGCGTGACTGGCTGCGCGTGGTTGCGAACACCAAGGAGAGCTA[T/C]GAACTGCGCTACTTCCAGATCAACCAGGACGAAGAGGAGGAGGAAGACGAGGATTAATTC
gi|154812980|gb|EV825557.1|EV825557	377	0	46	0	142	GGTGCTGATGTGGTTTTACATTGGGGAGGTCATCGGCAGAGGCAGCCTTATCGGATACAA[T/C]GTATGAAGAGGACCCTATTCTGTGTAGACTTGTGATGCTGCTGTGTTTGGAGCTGGGCTT
gi|154812979|gb|EV825556.1|EV825556	95	0	20	0	56	GAGRCACCAMAATACCCTAAAATGAATAACCTGACCTTCGTTGTGATTCTTGCTACTCTT[T/C]TGTGCTTTGGCGAGTCCCTGAAGTGTAACCACTGCATTGCGAGCGGACGGTTTGGGAGAT
gi|154812955|gb|EV825532.1|EV825532	367	0	8	0	31	TGTCCGGAAGCACTTGGAAAGGAGCAGAAAGGACAAGGATGCCAAATTCAGATTGATTCT[T/C]GTTGAAAGCAGAATCCACAGACTGGCCCGTTACTATAAGTCCAAGAGRGTACTCCCACCC
gi|154812905|gb|EV825482.1|EV825482	139	10	41	0	0	GGGGCTGCGCAGCACTGCATGCTGTGTTTCAATGGGCTGTATTTTTAACAGTTTAACTTT[A/T]GCTGCTCATCTTCTAGTTTCTTTTTTNAGTNGTGCTTTGGGATAGCCCAATCATGAAAAC
gi|154812900|gb|EV825477.1|EV825477	430	0	54	17	0	GTCGCACATCCTGCAGAAAGGGAACAGCGGAGAACATCGAGCTGTGTGCATTCCATGATG[T/G]GCCTAAACTGGCTAAGACTTCCACCTGCACCTTTGAAGTTTGGTCCCGTCCCTGGATTCC
gi|154812885|gb|EV825462.1|EV825462	204	0	13	0	60	CAAGGCTCCAGAGACCAAGATTGAGAAGAAGCCGAAGGAGAAGATCCCAGCAACAGTCAC[T/C]AAGACTGTGGGTGGAGACAAAAATGGAGGAACCCGTGTGGTCAAACTCCGYAAGATGCCT
gi|154812874|gb|EV825451.1|EV825451	98	0	0	7	23	TCGCTTTGGTCAACATTATTTACTMCAGCTTGAAGGAGTCCACCACAAGTKARCAGAGTG[C/G]CAGGATGACTGCTATGGACAATGCCAGCAAGAATGCTTCTGAGATCATTGACAAGCTGAC
gi|154812829|gb|EV825406.1|EV825406	421	0	15	0	61	GTATTTATCCTGCAGATTACCGACTTCATGAGCAAAAGTCAATGTTGGAATAATTTGTCA[T/C]GCTGGCTGGCTGTGTGTTTGTAAATAAACTTACTACANCAAAAAAAAAANAAAAANNNNN
gi|154812762|gb|EV825339.1|EV825339	228	0	138	0	65	CCTAAAGAAGAACAACCTGCGTGACTGGCTGCGCGTGGTTGCGAACACCAAGGAGAGCTA[T/C]GAACTGCGCTACTTCCAGATCAACCAGGACGAAGAGGAGGAGGAAGACGAGGATTAATTC
gi|154812741|gb|EV825318.1|EV825318	477	0	13	0	43	CAAGAAGAGCYRTGGTCTGGGCAAGGGCCACAAGTTCCACCTCACCATCGGTGGCTCCCG[T/C]CGTGCTTGCTGGAGAAGACGCAACACCCTGCAATTGCGCCGCTACCGTTAATCACTGTAG
gi|154812669|gb|EV825246.1|EV825246	142	70	1	139	0	AAAGCAGAGCGGTTAYGGTGGYCAGACGAAGCCAATCTTCCGTAAAAAGGCTAAGACCAC[A/G]AAAAAGATTGTGCTAAGGTTGGAGTGTGTGGAGCCCAACTGCAGGTCCAAGAGAATGCTG
gi|154812652|gb|EV825229.1|EV825229	579	0	73	17	0	NAAAAAAAGTGCCATTCTGTTCCTTAAATACCAACACACTGTGAAACGAATCGCAAAAAT[T/G]AGGGGTTTTTGTTTCTAAAAAATTGGATTAGTTGTAAGGAACCATTCTGTTTTCTAGTTT
gi|154812596|gb|EV825173.1|EV825173	180	25	8	0	0	GAGAAGAAGGAACGCGATCGCAAGAAGAAGGAGGAGGAGAAGASWCCAAGCAGAAGAAGC[A/T]GAAGGAAAAGGAGAAAGGGAAAGAGAAAGAAGTGGGYRTGGAGGCGCACCCAATAAAGCT
gi|154812497|gb|EV825074.1|EV825074	72	14	0	64	0	CCAGATTCTGATGCCAAACATCGGTTATGGAAGCAACAAGAAGACAAAGCACATGCTCCC[A/G]ACTGGATTCAGAAAGTTTTTGGTACACAACATCAAGGAACTTGAGGTCCTCATGATGAGC
gi|154812470|gb|EV825047.1|EV825047	99	32	0	71	0	TTTCCCCATCAATGTGGTCGTTCAGGAAACTGGGTCTCTGGTGGAAATCAGGAATTTCTT[A/G]GGAGAAAAGTACATCCGCAGAGTACGCATGAGGCAGGGTGTGACCTGTAATGWTTCNCAG
gi|154812419|gb|EV824996.1|EV824996	194	0	126	0	232	CACAGGAAGACCTGCACTTCCTTTGCCTTCACACAGATCAACCCTGAGGATAAGGGAGCT[T/C]TGGCTAAGCTGGTGGAAGCTGTCAAGACCAACTACAATGACAGATATGATGAGATTCGCC
gi|154812416|gb|EV824993.1|EV824993	205	0	40	0	92	CGGCACAGACATGCTGGAAGAGGAGATCACCAAGTTCGAGGACCTCGTGCAGAGCGTCGA[T/C]GTTGCTGCTTTCAACAAGATCTAAAAAGCCATATTCTGTAATTGCCTGGGAAACTGTCAC
gi|154812302|gb|EV824879.1|EV824879	72	18	0	72	0	CCAGATTCTGATGCCAAACATCGGTTATGGAAGCAACAAGAAGACAAAGCACATGCTCCC[A/G]ACTGGATTCAGAAAGTTTTTGGTACACAACATCAAGGAACTTGAGGTCCTCATGATGAGC
gi|154812242|gb|EV824819.1|EV824819	84	20	0	90	0	CAACATCTCCGGTAACTTCTACCGTAACAAATTGAAGTACCTTGCGTTCCTGCGCAAGAG[A/G]ATGAATACCAACCCCTCCCGTGGACCTTACCRCTTCAGAGCCCCCAGCAGGATCTTMTGG
gi|154812236|gb|EV824813.1|EV824813	397	0	11	46	0	CGCTGGTTACGCTCCAGTGCTGGATTGCCACAAGATTGACCGTCGTTCCGGTAAGAAGCT[T/G]GAAGACAACCCYAAGTTTGTCAAGTCTGGAGACGCTGCCATTGTGAACATGGTCCCTGGG
gi|154812199|gb|EV824776.1|EV824776	350	56	0	174	0	AACAAGCCAAGGACAAGCCCCAGGAGAAACCCAAATAACATGGCAAGAGGACTAACCATC[A/G]CTTACAAGAGAAGTTTCAATCTCCGACACAAGCTTCCTGTCTGGGATTTCATTTTCMTTT
gi|154812091|gb|EV824668.1|EV824668	603	0	467	0	266	TCTGAAGCTGACGAAGGTGGCTGAARRGAACGTTGAGAGCAAAATCGCCAAGTACACCGA[T/C]GTCCTGAAGCAATACGGAGTCCTTGTTTAAGATGGCTTTCTTGAGACAAAGAAAATAAAT
gi|154812058|gb|EV824635.1|EV824635	344	40	10	0	0	CKCAAAGTGCTGTACTACAGAGACGCRCGCTMSTACAACAGGTATGAGATTGCATTCGTA[A/T]CGGAGGCTGGCGTGGAGATCGAGGGGCCGCTGTCTTCAGACACTAACTGGGAGATCGCAC
gi|154812057|gb|EV824634.1|EV824634	383	350	0	1	81	ACAACAACAACGATATTGTTAATGCTATTATGGAGTTGACGATGTAAACATCTGAGAAGG[A/C]GAGAGAGCTGTGGGTTATTTGAGGTCTTGCTGTTGTAGCTACAAATAACATTTGTACAAT
gi|154812055|gb|EV824632.1|EV824632	74	0	17	0	58	TCTGGCTGTAACTCAGTGCTACCGTGACATGGGTGCTCGCCATCGTGCCCGCGCTCATGC[T/C]ATCCAGATCATGAAGGTGGAGGAGATTCCTGCCAGCAAGTGTCGYAGACCTGCAATCAAG
gi|154812047|gb|EV824624.1|EV824624	259	0	55	0	177	CTGGCGCCAGCACTTGGAAAGGAGCAGAAARGACAAGGATGCCAAATTCCGATTGATTCT[T/C]GTTGAAAGCAGAATCCACAGACTGGCCCGTTACTATAAGTCCAAGAGAGTACTCCCACCC
gi|154812046|gb|EV824623.1|EV824623	537	49	0	14	0	TTTTTGTGGCATGTCACACACGTGCCCTAGAATGTAAACAGAACATCCTCTTTGCTCTGT[A/G]TGAGCACTCAATTGGGTACAGACTGTATGAGAGTGGCCAGATGCACTTTGGAGGCTTTTC
gi|154812042|gb|EV824619.1|EV824619	173	0	79	0	233	CAATGTTGGCCAAGACTGGAGTACATCATTACAGTGGAAACAACATTGAGCTCGGCACAG[T/C]CTGTGGTAAATACTTCMGAGTATGCACACTGGCTATCATCGATCCTGGCGATTCTGACAT
gi|154812035|gb|EV824612.1|EV824612	441	13	0	0	51	CAGAAACCWCCTCAAAGACCCTGATCTCTCTCATTAAGGATTGGCTAATGCTGATTAAAA[A/C]CCATCGTAAAAATTTCCGCAGGAAAGGAACAAGACAAATGTTARATTTCTTTTGTGGCTT
gi|154811989|gb|EV824566.1|EV824566	608	20	54	0	0	CACCTTCAACTCCATCATGAAGTGTGACGTTGACATCCGTAAGGACCTGTATGCCAACAC[A/T]GTACTGTCTGGMGGTACCACCATGTACCCTGGCATTGCAGACMGAATGCAGAARGAAATC
gi|154811980|gb|EV824557.1|EV824557	144	27	8	1	0	GGGTCTACTGCCTGCAGTTTGCTTGCATGGTGTTCAATGGAGAGAGACCCGAGTCCATCC[A/T]GGCTTCTGGCTGCCTGCTGGATACAGGGGTGGATGAGGCTRTGACTGTGGTTCTCAGGTT
gi|154811883|gb|EV824460.1|EV824460	72	20	0	69	0	CCAGATTCTGATGCCAAACATCGGTTATGGAAGCAACAAGAAGACAAAGCACATGCTCCC[A/G]ACTGGATTCAGAAAGTTTTTGGTACACAACATCAAGGAACTTGAGGTCCTCATGATGAGC
gi|154811881|gb|EV824458.1|EV824458	164	0	19	0	66	CCGCCAAGCTGCAGTGAGACAATGCCACCACGAAGCCGGACCAAATTTTCATCAAAAGTA[T/C]GGCAACATGCTTCTAGTCTCTGGAATACTCTTCTGTGGGAGTGTCTGGACATACGTTGCA
gi|154811816|gb|EV824393.1|EV824393	72	15	0	67	0	CCAGATTCTGATGCCAAACATCGGTTATGGAAGCAACAAGAAGACAAAGCACATGCTCCC[A/G]ACTGGATTCAGAAAGTTTTTGGTACACAACATCAAGGAACTTGAGGTCCTCATGATGAGC
gi|154811803|gb|EV824380.1|EV824380	474	1	93	0	195	CCAAGGGCAATGTACCGCAACTTCTGGAGCCCATCCCATACGAGTTCATGGCGTAAAGCA[T/C]GGTCAAGCCAGAATAAAGTCCTGTTTTCAACAAAAAAAAAAAAAAAAAAAAANAAANNNA
gi|154811794|gb|EV824371.1|EV824371	117	14	0	58	0	TCCTAAAACCTTGGACCCTGCAGAGTATTTTGCAGTTTCCCCGGCTAAAAGGAAGGCAGA[A/G]GAGGAGAGGGCAGCGATTCGAGCCCAGCTGAARAGACAGTTTCAACTRCAGCTGAACAAT
gi|154811789|gb|EV824366.1|EV824366	309	0	88	0	374	GCTGGTCCCAGTAGGGTACGGCATCAAGAAGTTGCAGATACAGTGCGTGGTGGAGGACGA[T/C]AAGGTCGGCACAGACATGCTGGAAGAGGAGATCACCAAGTTCGAGGACCTCGTGCAGAGC
gi|154811773|gb|EV824350.1|EV824350	93	28	0	98	0	TTCGATACGATAAGCCGCAATGTCTGCAGGAACACTGGCTAAACCCGCAATGCGCGGTCT[A/G]CTCGGTAAACGTCTACGATTCCACCTGGCTGTTGCTTTCACGCTGTCTTTGGCTGCAGCA
gi|154811712|gb|EV824289.1|EV824289	227	0	0	15	60	GTACTTCGTCTCTCAGCTGAGGAAGATGAAGAAGGCCTCTGGCGAGGTTGTCTACTGTGG[C/G]CTGGTTTACGATAAGTCGCCCCTGAAGGTGAAGAACTTTGGTATCTGGCTGCGTTACGAC
gi|154811664|gb|EV824241.1|EV824241	114	146	55	1	0	ACTTAAGAACCTGAGGGTCATGATGAAACTCAATCCTTACTCCAAGACAGCAAGACGCAG[A/T]GCAATCCTGTGTCACGATCCCGCTCGCAAAGCCCAGAAAGGGAAGCCAAAGAAGAAGGCA
gi|154811649|gb|EV824226.1|EV824226	104	0	27	0	62	GAACGAAGCAAACTGAAGCTKCCCTGAGATACAGAAAGTTCCAATGATGGGGACTGCAAA[T/C]GAGGAAGCGGCTTGTTCCAGCGTTTTAACTTTATAAAAACAAACCTCTTTCATTTCAACA
gi|154811561|gb|EV824138.1|EV824138	74	7	0	20	0	AGTCTGTTAATTGTACAGTTNGNNNNATGGAAGCAACAAGAAGACAAAGCACATGCTCCC[A/G]ACTGGATTCAGAAAGTTTTTGGTACACARCATCAAGGAACTTGAGGTCCTCATGATGAGC
gi|154811499|gb|EV824076.1|EV824076	403	8	0	27	0	GRAGTTTGCCTGCAATGGGACTGTGATTGAGCATCCAGAATATGGTGAAGTGGTTCAGCT[A/G]CAGGGTGATCAGCGCAAGAATATNNNNCAGTTCCTTACTGAGATTGGCTTGGCTGGATTC
gi|154811491|gb|EV824068.1|EV824068	417	0	116	0	27	TGCTAAAGTTGAGGAGAAGAAGGAAGAGAAGAAGGAYGAATCGGAGGAGTCTGATGACGA[T/C]ATGGGATTCGGTCTCTTTGATTAAACAGCTGCGTGTCGGTATCCAATAAAGAATGTTTTC
gi|154811483|gb|EV824060.1|EV824060	316	6	11	0	42	GAAGATYGACCTGAAGTTCAACACCACCTCCAAGTTCGGACACGGACGCTTCCAGACCGC[T/C]GAAGAGAAGAAGGCGTTCATGGGACCACTCAAAAAGGACCGAATCCTCAAGGAGGAGACT
gi|154811467|gb|EV824044.1|EV824044	245	0	29	0	108	GGCCCGTTACTATAAGTCCAAGAGAGTACTCCCACCCAACTGGAAGTAYGAATCCTCCAC[T/C]GCATCAGCACTGGTCGCATAAGTTTCATCATATGTTTTTTGGACAGAAATAAATGGTTAC
gi|154811458|gb|EV824035.1|EV824035	369	177	1	79	0	ATGTCAGGACTGCCCAGTCCCTGACCACRTTCCRGCGCCTCCTTAAGACTCACCTCTTCA[A/G]ACAGCACCTGTAGAACTCCTCTGTTTGTATCCTGGGACACTATCACCCTTCATTTAAATG
gi|154811452|gb|EV824029.1|EV824029	591	0	127	0	66	TAAAGGTTCTGCTTCAAATGTTGGCACAATGAATATCCAGATGTAAYGACATATTTACAG[T/C]GGTTATCAGAATTGTTCTGTGTTTGTCATGAAAGTGTACATTTTCCAAGTGTGTTGAACA
gi|154811370|gb|EV823947.1|EV823947	522	12	48	0	1	TCAGGATGTGGCTCAGAGGTGCAAGGAGCTGGGCATCACTGCCCTGCACATCAAACTGCG[A/T]GCAACTGGAGGCAACAGAACTAAGACCCCCGGACCTGGTGCGCAGTCTGCACTCAGAGCC
gi|154811361|gb|EV823938.1|EV823938	117	188	0	43	0	CATGCCAATTAAGAATATATACAAGAAGGAGAAGGCCCGAGTGATCTCGGAGGAAGAGAA[A/G]AACTTCAAGGCCTTCGCCAGCCTGCGTATGGCCCGCTCCAACGCCCGTCTCTTTGGCATC
gi|154811347|gb|EV823924.1|EV823924	297	0	7	0	27	ACGGGAGAAGCTYGAAACGTGTGAGGCACGGGTCAACTCCCGGTCAAACACTGCAGAGGA[T/C]TGTACAGAGGAGCTGTTTGACTTCCTCCACGCCAGGGACCACTGTGTGGNTTCAACAAGA
gi|154811268|gb|EV823845.1|EV823845	350	102	1	23	0	AAGTGGATCTGCCAATCCCGCGCTGTCACCATCCACCTGTGACCTACAGCACCGACACAA[A/G]CTAACTGACAGGGACCCTGCAAACCATCTGCACTGTCCTGGAGTTCAGCATCTCACCTGG
gi|154811266|gb|EV823843.1|EV823843	245	0	36	0	111	GGCCCGTTACTATAAGTCCAAGAGAGTACTCCCACCCAACTGGAAGTAYGAATCCTCCAC[T/C]GCATCAGCACTGGTCGCATAAGTTTCATCATATGTTTTTTGGACAGAAATAAATGGTTAC
gi|154811222|gb|EV823799.1|EV823799	458	0	22	0	86	TATCTTAACATAGTCTATTTTAGTAAAGAGCAAAGTCTATATGTGCAACAAGTCGCTTAC[T/C]TGAGAAATTGTATTGTTGCTGTATGTGTGGCGAATAAAAACAATCCYKGAACCATCAACC
gi|154811186|gb|EV823763.1|EV823763	157	50	0	13	0	GAGAAAGATGAGGCAGAGGTCCAAGTAAACCTGCTGCACTGCACCYGCTGCTCCAGATGA[A/G]AGACCTGAACTGTCCAATGGAGTGAGCCCAGGAGACMACCAGTTTGCAAGAAGTCTTGGT
gi|154811138|gb|EV823715.1|EV823715	100	41	0	132	0	TGTAATTAACCAGACGCAGAAGGAGAATCTGAGGAAATTCTACAAAGGCAAGAAGTACAA[A/G]CCTTTGGACTTGAGGCCCAAGAAGACTCGTGCCATGCGTCGCAGGCTGACCAAATACGAA
gi|154811106|gb|EV823683.1|EV823683	203	0	23	0	7	CATTRAAGATGACCATGTAGAACAGCTGAACCATAAAGGACCATTAAGCTTATTCAGAAT[T/C]TTCCCTGTCAAGTATTTATAGGGCCCATACTTGAAACCTAGTGACCAAGAAGTCTCCTTA
gi|149124914|gb|ES698772.1|ES698772	363	0	6	0	21	GCGGCAAACACGTGGTCTTCATTAGGAGAATTCTGCCCAAACCAACGAGGAAAAGCCGCA[T/C]AAAGAACAAGCAGAAGCGTCCCAGGAGCCGTACRTTGACTGCCGTGCACGATGCTATCCT
gi|149124799|gb|ES698697.1|ES698697	304	0	34	0	151	GTGTGCTAAATGTTTGCGTGACCGTATCAAGCGTGSTTTCCTTATTGAAGAGCAGAAGAT[T/C]GTTGTCAAAGTACTGAAGGCACAGGCACAAAGCCAAAAAACKAAATAAATGTTTGATTTG
gi|149124782|gb|ES698680.1|ES698680	400	0	18	0	58	TCTGGCTGTAACTCAGTGCTACCGTGACATGGGTGCTCGCCATCGTGCCCGCGCTCATGC[T/C]ATCCAGATCATGAAGGTGGAGGAGATTCCTGCCAGCAAGTGTCGYAGACCTGCAATCAAG
gi|149124714|gb|ES698636.1|ES698636	315	92	0	171	0	NGTNNCCCAGGGCTACAGTAAGCTGGCCAGTGTTCCAGCAGGTGGCGCTGCTGTTGCAGT[A/G]GTGAGTTCAGGAGCAGCAGCAGGGAGTGGTGGTGCAGCCCCTGCTAAAGTTGAGGAGAAG
gi|149124647|gb|ES698593.1|ES698593	350	101	1	24	0	AAGTGGATCTGCCARTCCCGCGCTGTCACCATCCACCTGTGACCTACAGCACCGACACAA[A/G]CTAACTGACAGGGACCCTGCAAACCATCTGCACTGTCCTGGAGTTCAGCATCTCACCTGG
gi|149124600|gb|ES698556.1|ES698556	458	0	19	0	74	TATCTTAACATAGTCTATTTTAGTAAAGAGCAAAGTCTATATGTGCAACAAGTCGCTTAC[T/C]TGAGAAATTGTATTGTTGCTGTATGTGTGGCGAATAAAAACAATCCCTGAACCATCAASC
gi|149124599|gb|ES698555.1|ES698555	194	53	0	0	141	ACTGYACCYGCTGCTCCAGATGARAGACCTGAACTGTCCAATGGAGTGAGCCCAGGAGAC[A/C]ACCAGTTTGCAAGAAGTCTTGGTCCTTGACCTTCTGCANNTCGTCTTGCACTTTGTAGTA
gi|149124553|gb|ES698526.1|ES698526	245	35	1	9	0	GGGAACCCCACAACTTGACCATGGCCTGGAATGCGTTTCAAATGGTTGCTTTTCCCCCAC[A/G]AGTGGAGATGGGGAAGGATCTCTCAGGACTGCTTGATGGCCTCKAAGCCCCTTTGGCACC
gi|149124548|gb|ES698521.1|ES698521	228	2	153	0	49	CCTAAAGAAGAACAACCTGCGTGACTGGCTGCGCGTGGTTGCGAACACCAAGGAGAGCTA[T/C]GAACTGCGCTACTTCCAGATCAACCAGGACGAAGAGGAGGAGGAAGACGAGGATTAATTC
gi|149123846|gb|ES698489.1|ES698489	358	121	62	0	0	ATTTTAAAGTGGARCCCTTTGTTGTTGATTCCTGGTTTAAATTTCCAGCACCTTCACAAA[A/T]TCCAGTAAGAAAGACATGTGAAGTAGACMSTGGCCGTGTATTTCAGATGTGCTCTGATAA
gi|149123741|gb|ES698422.1|ES698422	194	0	122	0	226	CACAGGAAGACCTGCACTTCCTTTGCCTTCACACAGATCAACCCTGAGGATAAGGGAGCT[T/C]TGGCTAAGCTGGTGGAAGCTGTCAAGACCAACTACAATGACAGATATGATGAGATTCGCC
gi|149123618|gb|ES698352.1|ES698352	620	51	0	1	19	CATCATGAAGTGTGACGTTGACATCCGTAAGGACCTGTATGCCAACACWGTACTGTCTGG[A/C]GGTACCACCATGTACCCTGGCATTGCAGACAGAATGCAGAARGAAATCACAGCCCTGGCA
gi|149123612|gb|ES698346.1|ES698346	337	0	52	0	116	GGACCAGGAGATCATTGAAGTTGATCCTGATACCAAGGAGATGCTGAAGCTGCTGGACTT[T/C]GGCAGCCTGTCCAACCTGCAGGTCACMCAGCCAACTGTYGGAATGAACTTCAAAACGCCC
gi|149123602|gb|ES698336.1|ES698336	367	0	11	0	40	TGTCCGGAAGCACTTGGAAAGGAGCAGAAARGACAAGGATGCCAAATTCAGATTGATTCT[T/C]GTTGAAAGCAGAATCCACAGACTGGCCCGTTACTATAAGTCCAAGAGRGTACTCCCACCC
gi|149123570|gb|ES698323.1|ES698323	152	0	123	48	1	GCTGACCAAGGAGAAGCTCCCGCGCTACACCCGCAGCGTGGGACTGGGGTTCAAGACCCC[T/G]AGAGAGGCTATCGACGGAACTTACATTGACAAGAAATGCCCCTTCACGGGCAACGTGTCG
gi|149123384|gb|ES698197.1|ES698197	350	42	0	169	0	AACAAGCCAAGGACAAGCCCCAGGAGAAACCCAAATAACATGGCAAGAGRACTAACCATC[A/G]CTTACAAGAGAAGTTTCAATCTCCGACACAAGCTTCCTGTCTGGGATTTCATTTTCMTTT
gi|149123377|gb|ES698190.1|ES698190	285	0	15	0	55	CCGTCYTGGTCCCAAGAGGGCCAGCAAGATCCGCAAGCTCTTCAACCTGTCCAAGGAAGA[T/C]GATGTGCGCCAGTATGTTGTGAGGAGGCCCCTGACAAAGGAAGGTAAGAAACCCAGAAGC
gi|149123376|gb|ES698189.1|ES698189	297	0	10	1	26	ACGGGAGAAGCTYGAAACGTGTGAGGCACGGGTCAACTCCCGGTCAAACACTGCAGAGGA[T/C]TGTACAGAGGAGCTGTTTGACTTCCTCCACGCCAGGGACCACTGTGTGGNACAAGATCTT
gi|149123330|gb|ES698155.1|ES698155	383	360	0	0	84	ACAACAACAACGATATTGTTAATGCTATTATGGAGTTGACGATGTAAACATCTGAGAAGG[A/C]GAGAGAGCTGTGGGTTATTTGAGGTCTTGCTGTTGTAGCTACAAATAACATTTGTACAAT
gi|149123307|gb|ES698152.1|ES698152	173	0	75	0	235	CAATGTTGGCCAAGACTGGAGTACATCATTACAGTGGAAACAACATTGAGCTCGGCACAG[T/C]CTGTGGTAAATACTTCAGAGTATGCACACTGGCTATCATCGATCCTGGCGATTCTGACAT
gi|149123253|gb|ES698119.1|ES698119	353	0	11	0	45	AGCTACTGAAGAAGTGAAGAGTTTTAATGTTCSTTGGATAATATACCAGGTCTGCTTTAC[T/C]TTGGAACGTATTTATCCTGCAGATTACCGACTTCATGAGCAAAAGTCAATGYTGGAATAA
gi|149123233|gb|ES698099.1|ES698099	644	0	0	39	9	GTCTGTTCTGTACCGCACTGTGTTCTATCTGTGTGCGTGYGCGTATACATGTGTGCGCGT[C/G]TCCCTCTCCATGTTGTGTGGCTTCATAAGTGACCTTGTCGTGTTTGTATTTAATAAATAA
gi|149123199|gb|ES698085.1|ES698085	114	139	68	0	0	ACTTAAGAACCTGAGGGTCATGATGAAACTCAATCCTTACTCCAAGACMGCAAGACGCAG[A/T]GCAATCCTGTGTCACGATCCCGCTCGCAAAGCCCAGAAAGGGAAGCCAAAGAAGAAGGCA
gi|149123098|gb|ES698013.1|ES698013	175	0	6	0	21	ACCCCGTGTGTTCATTGGGGAGGAGTGCATTGGGGGTGGCAGCGATGTGGATGGTCTGGA[T/C]AGGAGTGGCAAGTTACAGGAAATGCTGGGGGCAATCGGAGCCTTGCAGTGATGAACACAN
gi|149123068|gb|ES698004.1|ES698004	451	0	19	1	72	TGATCGKCGTGATAGATAYTCTGGCAGGAGAGATTTYGGTAGTTTTAGGGATAAGGATAA[T/C]GATAGAGGTTTTGGTAGTGGACCCAAGAAAGTCTTTGGTACCAAGTCCCAAAGTGGTGGA
gi|149123049|gb|ES697985.1|ES697985	289	1	162	1	64	AGGTGTAAGGAACGTYCCAYACCGTGTTCGTGTGCGTCTGTCCAGGAAGCGTAATGAGGA[T/C]GAAGACTCTCCCAACAAACTGTACACCCTGGTTACATACGTTCCTGTTACCACATACAAA
gi|149122791|gb|ES697829.1|ES697829	180	0	42	142	0	GCCTGTCCTCATYGCCAAGTCCTCCATCCTGCTTGATGTCAAGCCGTGGGATGACGAGAC[T/G]GACATGGTGAAGATGGAGGAGTGTGTGCGCTCGGTGCAGGCGGAMGGTCTCTTGTGGWGC
gi|149122735|gb|ES697789.1|ES697789	645	0	25	0	54	GGCTCGTTCTGGTATGAAGATCGGACGTATYGAGGATGTGACCCCGATCCCATCAGACAG[T/C]ACCCGCAGAAAGGGTGGCCGTCGCGGACGTCGTCTGTAAAACGTTTCCTGCTACTGTCAA
gi|149122728|gb|ES697782.1|ES697782	99	23	0	53	0	TTTCCCCATCAATGTGGTYGTTCAGGAAACTGGGTCTCTGGTGGAAATCAGGAATTTCTT[A/G]GGAGAAAAGTACATCCGCAGAGTACGCATGAGGCAGGGTGTGACCTGTAATGTTTNNNAG
gi|149122593|gb|ES697699.1|ES697699	316	8	10	0	40	GAGAAGATYGACCTGAAGTTCAACCACCTCCAAGTTCGGACACGGACGCTTCCAGACCGC[T/C]GAAGAGAAGAAGGCGTTCATGGGACCACTCAAAAAGGACCGAATCCTCAAGGAGGAGACT
gi|149122544|gb|ES697671.1|ES697671	227	0	54	1	221	CGACATTGATGTGGCCAAGGTCAACACACTGATMAGGCCTGATGGTGAAAAGAAGGCTTA[T/C]GTACGTCTTGCACCAGACTACGATGCTTTGGATGTTGCCAACAARATTGGCAAAACTGTC
gi|149122539|gb|ES697666.1|ES697666	138	38	0	116	0	GTCGGCCATAGTTGCCAAGCAAGTTCTGCTCGGTCACAAAGTGGTGATTGTGAGATGCGA[A/G]GGCATCAACATCTCCGGTAACTTCTACCGTAACAAATTGAAGTATCTTGCGTTCCTGCGC
gi|149122447|gb|ES697622.1|ES697622	110	0	8	0	23	YTCACCTCTTCARACAGCGCCTGTAGAACTCCTCTGTTTGTATCCTGGGACACTATCACC[T/C]TTCATTTAAATGTGCTTTATTTTGCTCTTATCTGCCCCCTATTTTMCTGCATTTAATCCT
gi|149122407|gb|ES697604.1|ES697604	714	13	0	0	44	TTTTTTTCACTGGAAAAGAAAATTGTGCTTTTGCGTTCTCTGTATCAAACATTGAAGAAA[A/C]TTATTTTGTAATTTTTGGCTTCATGAAGCCCATTAAACAACTGGTTGAATCTGNAAAANN
gi|149122404|gb|ES697601.1|ES697601	139	9	27	0	0	GGGGCTGCGCAGCACTGCATGCTGTGTTTCAATGGGCTGTATTTTTAACAGTTTAACTTT[A/T]GCTGCTCATCTTCTAGTTTCTTTTTGTTGTGCTTTGGGATAGCCCAATCATGAAAACCAT
gi|108896637|gb|EC324449.1|EC324449	210	112	0	232	0	GGGGAAAGTGAGGGACAAGCTCAACAACTTGGTCCTCTTTGACAAGGCCACCTATGAAAA[A/G]CTGTACAAGGAGGTGCCCAACTACAAACTCATCACCCCCGCTGTGGTGTCTGAGAGGCTG
gi|108896636|gb|EC324448.1|EC324448	289	1	127	476	0	CACCACACATCCATCCTGCAAAGACTCCTCTCTGTGGAAGCCCAGGAGAGAAGCCATGTC[T/G]CCAGTGTCCGACTGCCTCTCTTTTGTACAGATACTCGATTGATCGTTTGTGCTCAATAAA
gi|108896635|gb|EC324447.1|EC324447	469	0	35	153	0	ACAATGGGCCCTTTTCATAACAATGTCAGCACCCATTGCTTTAAATTTTAACCATAAGCA[T/G]CAATTGATTACAAATATTTACTGTTGTCATCAATGTAGTACTGTAATATCTTGGCAAAAC
gi|108896634|gb|EC324446.1|EC324446	109	242	0	56	0	AATTGCGGCCAAAGAAAAGAGGGCCAAAATGACAGACTTCGACCGCTACAAGGTTATGAA[A/G]GCCAAGAAAATGAGGAACAAGATCATCAAGCATGAAGTAAAGAAGCTCCAGAAAGAGGCT
gi|108896626|gb|EC324438.1|EC324438	204	46	0	98	0	AAAGCAGAGCGGTTAYGGTGGCCAGNNGAAGCCAATCTTCCGTAAAAAGGCTAAGACCAC[A/G]AAAAAGATTGTGCTAAGGTTGGAGTGTGTGGAGCCCAACTMCAGGTCCAAGAGAATGCTG
gi|108896623|gb|EC324435.1|EC324435	349	0	37	0	95	TCTGTTGATATCCCTATGGACAAGACCGTTGTCAACAAGGATGTGTTTAGGGACCCAGCC[T/C]TGAAACGCAAAGCCAGACGTGAAGCCAAGGTCAAGTTCGAAGAGAGATACAAGACCGGCA
gi|107954497|gb|EC268391.1|EC268391	107	0	198	0	64	GAGCAAACCCCACACCGTACCTTGCAAGGTGACTGGTCGCTGCGGTTCAGTTCTGGTGCG[T/C]CTGATCCCTGCTCCCCGTGGTACTGGCATYGTATCTGCTCCTGTACCAAAGAAACTGCTT
gi|107954464|gb|EC268370.1|EC268370	199	98	40	0	0	GTCTGAGARATGTGAGTCTAGAGGTTTGAGGAATAGAAGGTGGTCAAACTGATGTTTTAA[A/T]GAAGGAATATGAATGTGTATTTATGAAGGAAATGAGAAGGTATTCTGTGTTTTGGTACTG
gi|107954448|gb|EC268360.1|EC268360	279	0	20	0	68	CGGCTCTGGGGGYGGACGTGGTGGAGGACAGTACTTCAGAGGTGGCAGAGGTGGTGGAGA[T/C]AGAAGCTATGGTGGTGGTGGTGGCCGTTTTGATRGCCAGCGAAGCGGTGGATACTCTTCT
gi|107954441|gb|EC268356.1|EC268356	359	0	60	0	205	AGYAGGGAGTGGTGGTGCAGCCCCTGCTAAAGTTGAGGAGAAGAAGGAAGAGAAGAAGGA[T/C]GAATCGGAGGAGTCTGATGACGAYATGGGATTCGGTCTCTTTGATTAAACAGCTGCGTGT
gi|107954404|gb|EC268339.1|EC268339	258	18	1	69	0	TTTCCCCATCAATGTGGTYGTTCAGGAAACTGGGTCTCTGGTGGAAATCAGGAATTTCTT[A/G]GGAGAAAAGTACATCCGCAGAGTACGCATGAGGCAGGGTGTGACCTGTAATGTTTCCCAG
gi|107954398|gb|EC268336.1|EC268336	112	257	0	136	0	GTTATCTGAGAGCGCCAGATAGAGTTATGTTAGAATGTAGGCTTTGTAGGTCTGCAAAAC[A/G]GGTTAGCTGACATACAGTTTACTACAGAGTCTCTAGTTTAGATTCAGACAGTAAGACAAT
gi|107954386|gb|EC268329.1|EC268329	478	0	14	0	35	CCCCTTAATAAAGAGCATGCCGGTGAGGTAGAGTTTGTGTGACCAAGCTTTGTGGAGTGC[T/C]GTTATCCTGACCGGTGGACCATGTNTGTTGTGGAGGGTTTGTGAGATGGATGTTTTAATA
gi|107954370|gb|EC268321.1|EC268321	77	0	9	0	34	CTATGCTTGTATGATGGTMTTCTTCATCAGCAACATGATTGAGAACCAATGTATGTCTAC[T/C]GGTGCATTTGAAATTACATTAAATGRTGTTCCAGTCTGGTCYAAGTTGGAGTCTGGACAT
gi|107954358|gb|EC268316.1|EC268316	482	19	79	0	1	CAGTTCCTTACTGAGATWGGCTTGGCTAAGGAGGAGCAGTTGAAGGTTCATGGATTCTAG[A/T]GATGCCCAGATCCCAATAAAGCTAGACGTTTGTTRCAGCMCTTGCAGCTTCCATTTTCCA
gi|107954347|gb|EC268307.1|EC268307	293	0	36	0	15	GAACTTCAAGCTGAAGCACTACGGACCAGGCTGGCTGAGCATGGCCAACGCTGGCAAGGA[T/C]ACCAACGGCTCCCAGTTCTTCATCACAACTGTCCAAACCCCCTGGCTGGASGGCAAGCAT
gi|84180472|gb|DR977561.1|DR977561	396	36	0	129	0	GAAGTTTGCCTGCAATGGGACTGTGATTGAGCATCCAGAATATGGTGAAGTGGTTCAGCT[A/G]CAGGGTGATCAGCGCAAGAATATCTGCCAGTTCCTTACTGAGATTGGCTTGGCTAAGGAG
gi|84180470|gb|DR977559.1|DR977559	266	124	0	45	0	GACAACCACAATGGGCAAGAAGAAGGTTGCCAAGAGGTCCAAGATCAAGGCCTTCGTGAA[A/G]GTCTACAATTACAACCATCTGCTGCCAACCAGATACTCTGTTGATATCCCTATGGACAAG
gi|84180406|gb|DR977495.1|DR977495	349	0	0	57	23	ATCACTAAAACAAGTGGCATCATAAAGCTGTGAGCTTTTACACAAGCACTTTATTATTTT[C/G]ATCAACTCAACAAAAATGCAGCTTTGCCTCTGATGTTGCCTTCAAGTACCTGTWTAGCAA
gi|84180404|gb|DR977493.1|DR977493	233	0	29	0	131	AGCCCGCGGTATCCGTGAAGCTGCCAAAGCGCTGGACAAACGTCAAGCCCACCTCTGCGT[T/C]CTTGCTGGCAACTGCGATGAACCCATGTATGTGAAGCTTGTCGAAGCTCTCTGTGCYGAG
gi|84180403|gb|DR977492.1|DR977492	452	0	0	40	10	CAAACTGCCAGACAGTGATCTGGGCAAAGAAATTGAATCTAAATATGAGGCTGGTGAAGA[C/G]ATGCTGATTTCTGTGCTGTCAGCCATGGGTGAGGAAGCTGCTGTTGSCATCAAGGCTATG
gi|84180390|gb|DR977479.1|DR977479	397	87	0	0	25	GTGACAAGAGACTGAACCATGTGCTGATTGTTTGTTCCCTGCTAGACAGACCTGTGTAAG[A/C]AAAGCAAAGCGAGGAGGTACGATTAGAGAGGAGGGGAGGAGGGGAACTTCATAATAAAAA
gi|84180383|gb|DR977472.1|DR977472	463	41	0	0	185	AGATTTATGGCCCAGGATTGCTTCAAACGCTGGCAGCATTGCGTGAACACAAACCCAGCT[A/C]TTGTTTGTAAAAATTTAATAAAATGTGGTTCTACCAAAAAMAAAAAAAAAAAAAAAAANN
gi|84180373|gb|DR977462.1|DR977462	160	9	0	33	0	GTGTGTCTGGAGCTATTGAAGGACCCAGTCRCTRTTCCATGTGGACACAGTTACTGTATG[A/G]GGTGTATTAAGAACTGCTGGGATCAGACTGATCATACAGGTGTCTACAGCTGCCCCCAGT
gi|84180371|gb|DR977460.1|DR977460	578	12	0	0	48	CACATCAGCGGATGGGCTGAKRCTGTGGCAGGGAGTGGAGCTGGGAGAAGATGGAAAAAG[A/C]AAGGACTTTGTGAGCCTGGGTTTACAAGATGGACATCTGGTCTTYAGCTACCAGCTKGGC
gi|84180363|gb|DR977452.1|DR977452	221	158	0	371	0	GGGGAAAGTGAGGGACAAGCTCAACAACTTGGTCCTCTTCGACAAGGCCACCTATGAAAA[A/G]CTGTACAAGGAGGTGCCCAACTACAAACTCATCACCCCCGCTGTGGTGTCTGAGAGGCTG
gi|84180349|gb|DR977438.1|DR977438	493	0	208	0	50	TGGCAAGGAGAAGGGCAAGTACAAGGAGGAGACCATCGAAAAGATGCAGGAGTGAAATGA[T/C]CTACATTTTACAAACACCAATAAAAGACTGTAAAAATCAAAAAAAAAAAAAAAAAAAAAA
gi|84180347|gb|DR977436.1|DR977436	417	0	46	0	13	TATGCATCAYCRCAGAATCAACTTTGACAAATACCACCCAGGGTACTTTGGTAAGGTTGG[T/C]ATGAGACATTACCACTTGAAGAAGAATACATACTTCTGCCCTACAATCAATTTGGACAAG
gi|84180329|gb|DR977418.1|DR977418	116	0	100	0	22	GAAATATGGGCTGAACATGTGCCGGCAGTGCTTCAGKCAGTATGCGAAGGACATCGGCTT[T/C]GTCAAGCTTGATTAAAYACACAAGGAATGGACTGGATYAGTTGCAGCTCCAGACACACAT
gi|84180324|gb|DR977413.1|DR977413	390	98	0	0	180	CTTCAACCAGGTGGAAATCAAGCCCGAGATGATTGGCCACTACCTGGGCGAGTTCTCCAT[A/C]ACCTACAAGCCTGTGAAGCACGGTCGCCCTGGTATTGGTGCCACCCACTCCTCCCGATTC
gi|84180322|gb|DR977411.1|DR977411	445	68	0	0	30	TGCRGATAAAGAAACGAAAGGACCTGATGGGATGAAAGCCTTCGAAGCAGCAGAGAGTGC[A/C]GATATCAAAGCTCTTCTAAAGTGAGCTGGAAAAGGATGGATTGATGGAAAGCTAAATGGA
gi|84180316|gb|DR977405.1|DR977405	137	108	36	0	1	CAAGAAAAACTAGCCAAGCTTCAGGCCCAGGTCCGAATAGGTGGAAAGGGTACAGCACGT[A/T]GGAAGAAGAAGGTTGTACACAGAACAGCAACAGCTGACGACAAGAAACTTCAAAGTTCTC
gi|84180298|gb|DR977387.1|DR977387	678	77	0	18	0	ACATCMACAGACTAAGAGAGAAGCTCCARGAGGAAGCAATCCAACGGGAAGAAGCTGAAA[A/G]CACTCTTCATAGTTTCAGACAGGATGTTGATAACGCATCTTTGGCACGTCTGGATCTTGA
gi|84180296|gb|DR977385.1|DR977385	108	54	0	16	0	ATCTTTACCATGAAACAGTTTGATATAGCAGAAATGCATGCTAGACTTCATGCACTGCAG[A/G]AATAAACAACYTTCCAAAGTAATTTTAATCCAGAAATCAAGAATCATGGCTTTTAATACA
gi|84180291|gb|DR977380.1|DR977380	409	25	0	92	0	CCGGGGCGATGGATGAAGGAAGGTCCGGATAYGTGATAGCAGGTGCATTCTTGCCAGTCC[A/G]ACGTTTGGAAGGGTCCACCATGCAGAAGTAGCAGTTGCTTGAGTGGTCAGTGGGTTCCCG
gi|84180287|gb|DR977376.1|DR977376	260	1	52	0	153	CAGTTTGTTCAAACAAGCGACAGTTGGAGATGTCAACACGGCACGTCCTGGCATGCTGGA[T/C]TTCAAAGGAAAGGCCAAGTGGGACGCCTGGGATGCTCGTAAAGGAATGGGCAAGGAAGAT
gi|84180284|gb|DR977373.1|DR977373	303	18	0	54	0	GTCATGAATTCAGGCCTCTCAAAGTTAGCCTCCGTGCCAGCAGGTGGTGCTATAGCTGCT[A/G]CTGTCACCACTGGAGGTGCTCCTGCTTCTGCTCCTGGAGCTGCTCCTGCCGCGGAAGAGA
gi|84180271|gb|DR977360.1|DR977360	246	0	8	0	25	CACCAATGGGGGGCAGTTTGGGGACTGGACCTGGTCTGAAATGTGTCCTGAAGGCTTCTA[T/C]GCTATTGGGTTTAGTCTAAGGGTGGAAGAGCCTCAAATAGGCGGTGATGATATCTCAACG
gi|84180262|gb|DR977351.1|DR977351	501	0	0	31	9	ACATCTGAACACCACTTTGGATTTGAAGCCGCCGGGAATAAAAGCTGTATTTGAGTAATA[C/G]AAGATTTACATAAATGGTAATAAAAATATACTGGTAGGTGCACATTCAGTCTCACCATCA
gi|84180260|gb|DR977349.1|DR977349	194	39	0	14	0	TCCMRAAAYRGTAACCGAGATGCAGCCAGCTACTGGAAAGTGGTATGACAGAAGGGACTC[A/G]GTCTTTATTGAGTTTTGTGTTGATAAAGATGTCAAAGTTAATTTTGAAAACTCAAAGCTT
gi|84180251|gb|DR977340.1|DR977340	220	0	11	0	30	TCTGTACAGGCGCAAGCACAAGAAGGGCCAGTCTGAAGAGGTGCAGAARAAGCGAACCCG[T/C]CGTGCTGTGAAGTTCCAGAGGGCCATCACNNGGGCTAAAAGAAATCAGAAGCCTGAGGTG
gi|84180250|gb|DR977339.1|DR977339	276	91	0	42	0	TGACTTCGTTATTAAGGTCCCACACAGTGCAGGTCAGAAGGCAGTGAGAAAGGCCTGGGA[A/G]AAGGCAGAAGTCAATGAGAAGTGGTCTTCATCCAACTGGGCAAAGAAAATCTTGGCCAAA
gi|84180229|gb|DR977318.1|DR977318	308	0	10	0	32	CTCACCGTGTTTGTTTGTGTCTCCGTGCACCGTTTGTCTGTTTAGTCCGTTTTTGTTTGT[T/C]CTTTTGTTTTGGCCTCAAGCGCCGTATCCTGTGTTTGTTCTGTTTAAACCTTTTATTTTC
gi|84180223|gb|DR977312.1|DR977312	128	23	103	0	0	CATGGGCAGTGTTAGGTTTGCGCCACACATAGCGCTTTGAGTTTTGGCCAAAAAGCTCTA[A/T]CTTGGTCTCATCTGACCACAAAACCTTTTCCCACATCGCAGCTGGGYCACTCTCATGCTT
gi|84180214|gb|DR977303.1|DR977303	404	26	0	73	0	TTTCCCCATCAATGTGGTYGTTCAGGAAACTGGGTCTCTGGTGGAAATCAGGAATTTCTT[A/G]GGAGAAAAGTACATCCGCAGAGTACGCATGAGGCAGGGTGTGACCTGTAATGTTTCCCAG
gi|84180168|gb|DR977257.1|DR977257	451	0	10	0	33	GGCAGATAACAGGAAGATGTCTCGCAAGGAGAAGGATGAAAGAATCCTGTGGAAGAAAAA[T/C]GAGGTGGCMGATTATGAAGCCACAACCTTCTCYATCTTCTATAACAAYACGCTGTTCCTG
gi|84180147|gb|DR977236.1|DR977236	345	301	0	158	0	CCTACCCCTGATTGGTGCTTTTGAAGAACCTTATTCCGGATTTGCTTTGAATGTTCCTTC[A/G]TCTTCATGATGTAGTTTTWGTTAGGAAATGTACTAACCAACTGTGGGACCTCCCAGAGAC
gi|84180125|gb|DR977214.1|DR977214	150	0	17	0	74	SATTGGGAGGTACTCCCGCTCGGTCATGTTTACCAGACGGGCTCTGTACAAGCGCAAGAC[T/C]AAGGCTCCAGAGACCAAGATTGAGAAGAAGCTGAAGGAGAAGATCCCAGCAACAGYCACY
gi|84180114|gb|DR977203.1|DR977203	456	325	0	0	73	ACAACAACAACGATATTGTTAATGCTATTATGGAGTTGACGATGTAAACATCTGAGAAGG[A/C]GAGAGAGCTGTGGGTTATTTGAGGTCTTGCTGTTGTAGCTACAAATAACATTTGTACAAT
gi|84180106|gb|DR977195.1|DR977195	735	3	81	2	244	GTGTTGTATGTGNNGTGWTWAATGTTGGTGTATAGATTGGTACACGGGATATAAACGGGT[T/C]TGTGTTTCACGTGTGTTTTAAAWTGTAKAATTATAGTTAGGCACGGGATTGCACATCACG
gi|84180102|gb|DR977191.1|DR977191	616	0	7	0	23	CAAGAAGAGCCGTGGTCTGGGCAAGGGCCACAAGTTCCACCTCACCATCGGTGGCTCCCG[T/C]CGTGCTTGCTGGAGAAGACGCAACACCCTGCAATTGCGCCGCTACCGTTAATCACTGTAG
gi|84180090|gb|DR977179.1|DR977179	557	67	0	149	1	AGGATGTCCCCCGTCTTGTCGGCTSGAGGTCATGAGGCTGGCGCATGATATCCCTTTTGC[A/G]GGGCACCTCGGAGCTGAYAAAACGAGNTATTGGCTCGNTTTTATTGGGTAGGGCTTCATA
gi|84180085|gb|DR977174.1|DR977174	210	1	9	0	24	CACCAATGGGGGGCAGTTTGGGGACTGGACCTGGTCTGAAATGTGTCCTGAAGGCTTCTA[T/C]GCTATTGGGTTTAGTCTAAGGGTGGAAGAGCCTCAAATAGGCGGTGATGATACNGNTCTC
gi|84180082|gb|DR977171.1|DR977171	699	0	30	0	8	GGACATGTACGGTGTTTTCTTTGCRAACCACCCTGACCTGAGAAGGATTCTTACAGACTA[T/C]GGTTTTGAGGGTCATCCATTTAGAAAGGACTTCCCTCTCTCTGGATATGTGGAAGTGCGY
gi|84180071|gb|DR977160.1|DR977160	430	1	88	40	0	GCCCCTCAATGAAGTCTAGTATTAKTATTATTAATATTGAAATGATCAGGAGCCAGGAGT[T/G]TGAGCAGGGTTACAAACTCACACTAGCCCTGCTGCTGCTGCACCCAGTCCTGGGGTTCAG
gi|84180040|gb|DR977129.1|DR977129	146	18	0	51	0	AGAAACCAACAAGAAATCAGTCAAGATGCCGGAAGAAGCGCGCCAAGAAGAGGAGGTGGA[A/G]ACCTTTGCCTTCCAGGCTGAGATTGCTCAGCTTATGTCTCTAATCATTAATACCTTTTAT
gi|84180020|gb|DR977109.1|DR977109	438	0	27	0	112	AGTGCGAAGAGCCTGCTATGGTGTTCTCCGTTTTATCATGGAGAGTGGTGCTAAGGGCTG[T/C]GAAGTTGTMGTTTCTGGGAAACTGAGAGGCCAGAGAGCCAAGTCCATGAAGTTTGTAGAT
gi|84180006|gb|DR977095.1|DR977095	616	62	0	278	0	AGGTAAAGTACCTTGCTCAAGGGTACAGCAGCAGTGTCCCCYACCAGGGATTGAACCCAC[A/G]ACCCTCCGGTCAAGAGTCCAGAGCCCTAACCACTAMKCYACACTGCTGCCTATTAGCAGA
gi|84180004|gb|DR977093.1|DR977093	180	0	89	0	39	GGAAACAGTGCAGTGCAATAAGATCCAGCTTCAGAAAGAAACTAGAACAAATGAACATCA[T/C]AACAATGTACAGCTACAACAAGGAYGGAAACTACCTAGAATTATAAAACACAGCAAACAC
gi|84180003|gb|DR977092.1|DR977092	79	13	0	38	0	AACCAACCCCAATCAAACAACACYGMNTTTAAAACAGTTCAAATGGATTAAGCC[A/G]TGCTTGAAGTTCATATATTACTGTTATGCTTCCTCCTAATAAATAAGTTAAGTTTTTCAA
gi|84179999|gb|DR977088.1|DR977088	616	0	41	0	13	GATCCCCAGGACCCTGACTGACTCCTACTTCAAGAAGAAGAGGCTGCGCAAACCCAGGCA[T/C]CAAGAGGGAGAGATCTTTGACACSSAGAAAGAGAAGTACCAGATCACTGAGCAGCGCAAG
gi|84179989|gb|DR977078.1|DR977078	72	10	0	43	0	TTGCCCAGGTCTTGAACAATATGCTATCAAGAAGTTTGCAGAGGCTTTTGAAGCCATTCC[A/G]CGTGCTCTTGCAGAGAACTCTGGTGTCAAGGGCAATGAACTTATCTCCAAACTGTATGCT
gi|84179935|gb|DR977024.1|DR977024	482	32	1	125	0	TTCCTCATCAGGTCAACATATGATGTTCTCCCATCACCACAGAACCTTAATCTATGGGTA[A/G]GAGAGGATCCGTGGTGTCCTTTGTGTTCATCGTCAGCTACACATTTTGASAGGATGTAAG
gi|84179927|gb|DR977016.1|DR977016	332	85	0	0	31	AGGAAGGCCATGTCCAAACTGGGGCTTCGCCAAGTCACAGGGGTAACCAGGGTCACTATC[A/C]GGAAATCAAAGAACATCCTGTTTGTCATCACGAAACCAGACGTCTACAAGAGYCCCGCGT
gi|84179926|gb|DR977015.1|DR977015	612	0	79	0	152	GACCCGAGAGGTGCAGACCAATGACCTCAAGGAAGTMGTCAACAAACTGATCCCAGACAG[T/C]GTTGGCAAGGACATCGAGAAGGCTTGCCAGTCCATCTACCCYCTGCATGATGTTTTTGTA
gi|84179924|gb|DR977013.1|DR977013	513	22	0	53	0	AATAAAAGCTGCACTGGCAGACTACAGACTGAAACAAGATGTCAAGGCAACAGCCAATTA[A/G]ACACAACTAGGCTTATAAGTAGCAAATAATGAACTACCATTCCWGTACTCAATTGTGTAA
gi|84179923|gb|DR977012.1|DR977012	211	8	32	0	1	CCCCGCCAAGCGCAAGAGAAAGTACAATTGGAGTGCCAAGGCCAAGAGACGTAACACCAC[A/T]GGAACAGGACGTATGAGGCACCTGAAAGTCGTGTACCGCAGRTTCAGGAACGGATTCCGT
gi|84179919|gb|DR977008.1|DR977008	460	62	0	0	14	GGGTGCTCAGCAAACCATATGTTTTGATCATGTGAACTACCAAATGTCATATGTCTAGAC[A/C]AAGAGGGTACAATCGGTCATATAAAATACAATGCAGATTCCGATATCTGAGGTCGGAAAT
gi|84179917|gb|DR977006.1|DR977006	239	198	2	524	1	CTCTTTCACCTTTGAGCTTCGTGATACTGGCAGATATGGATTCCTCCTTCCAGAGTCGCA[A/G]ATCAGGCCAACTTGCCAAGAAACAATGCTGGCAGTCAAATACATTGCCAAACATGTTCAG
gi|84179916|gb|DR977005.1|DR977005	226	0	17	0	47	TGAAAATATGACCCATCGTTACCAGAGGTCGATCATCCACAGCATCAGAAATGTTGTCTG[T/C]AATACCACAATAAACCGAAACAGTCTTNAAATCACATTAAAAAAAAAAAAAAAAAAAAAA
gi|84179896|gb|DR976985.1|DR976985	106	0	73	16	0	TCTGAGGCAAAGGTCAAAGCCGGTGTCTTCRTCGGACCACAGATAAAGAAGATCCTGGAG[T/G]GCAATGAATTCCCCAAGAAGCTCACTAGTAAGGAGAAAGCRGCTTGGAACAGCTYTGTCG
gi|84179891|gb|DR976980.1|DR976980	201	11	0	46	0	CTCTTTCACCTTTGAGCTTCGTGATACTGGCAGATATGGATTCCTCCTTCCAGAGTCGCA[A/G]ATCAGGCCAACTTGCCAAGAAACAATGCTRRCAGTCAAATACATTGCCAAACATGTTCAG
gi|84179878|gb|DR976967.1|DR976967	440	14	55	0	0	GGAGAGAGAGAGAGAGRAGGAGAAAGAAAAGCAAAATAAAAYWAAACGTAWAGTGTTTGT[A/T]CTCACCGTGTTTGTTTGTCTCCGTGCACCGTTTGTTWAGTGTTAGTYCGTTTTGTTCGTC
gi|84179871|gb|DR976960.1|DR976960	207	80	0	0	27	GGAAGGTATTCCCCCTGACCAGCAGCGTCTGATCTTTGCTGGCAAGCAGCTGGAAGACGG[A/C]CGCACGCTGTCAGACTACAACATCCAGAAAGAATCCACCCTGCAYCTGGTCCTGCGTCTG
gi|84179868|gb|DR976957.1|DR976957	498	0	43	0	13	AGCTCAAAGATCAGATCTCTGAAATCGATGATGCAGTGAAGAAAATCTAGTGGACGCTGT[T/C]GAGAAATTGAGCTTGCTTTTCTTTTTGTAGATCTTATTAACCACAAACTTTTACACTGGC
gi|84179840|gb|DR976929.1|DR976929	534	0	12	0	50	GAGCAGCAGACAGTGTAAGAATGGGAAAGGTTCAATGTGCCTGACCCTTATGGTTGACTT[T/C]CTTCTATTCGCTGTTTAGTTAGTGCCTCGTCTATTGTTGTTTTGCTTGTCAATGTTAATC
gi|84179824|gb|DR976913.1|DR976913	713	54	0	14	0	TCCCATGCCGAAGTGTCACGCGAAGAAGGCAAACAGCTACGACTTGACTCGATGTTAGTG[A/G]GGAGGAAGAAACCAGGACTTCAGAATACTCTGTGCCAGGCTTTAGCTGAATACTTTKGAG
gi|84179816|gb|DR976905.1|DR976905	192	0	15	0	47	GAGCAGCAGACAGTGTAAGAATGGGAAAGGTTCAATGTGCCTGACCCTTATGGTTGACTT[T/C]CTTCTATTCGCTGTTTAGTTAGTGCCTCGTCTATTGTTGTTTTGCTTGTCAATGTTAATC
gi|84179814|gb|DR976903.1|DR976903	127	32	0	123	0	GTCGGCCATAGTTGCCAAGCAAGTTCTGCTCGGTCACAAAGTGGTGATTGTGAGATGCGA[A/G]GGCATCAACATCTCCGGTAACTTCTACCGTAACAAATTGAAGTACCTTGCGTTCCTGCGC
gi|84179796|gb|DR976885.1|DR976885	299	219	0	57	0	TTGGCAAAACTGGTATCCTCTGTACTGAAGACCTGATCCATGAAATTTACACAGTTGGAA[A/G]GAACTTCAAGGCCGCAAACAACTTCTTGTGGCCCTTCAAACTGTCCACTCCACGTGGTGG
gi|84179788|gb|DR976877.1|DR976877	511	428	93	1	0	ATGTGCTGAGCTTGAAGAAGAATTGAAAACTGTGACCAACAACCTGAAGTCACTGGAGGC[A/T]CAGGCCGAGAAGTACTCACAGAAGGAAGACAAGTATGARGAGGAGATCAAGGTCCTCACT
gi|84179786|gb|DR976875.1|DR976875	215	0	57	0	158	GAACTCCTTCCGTTTCAATGGGCTTGTCCACAGAAAAACTGTTGGTGTGGAGCCTGCAGC[T/C]GATGGAAAGGGAGTTGTCGTAGTCCTCAAGAAGCGTGCAGGTCAGCGTAAACCAGCCACA
gi|84179783|gb|DR976872.1|DR976872	244	532	0	246	3	CCTAMMCCTGATTGGTGCTTTTGAAGAACCTTATTCCGGATTTGCTTTGAATGTTCCTTC[A/G]TCTTCATGATGTAGTTTTTGTTAGGAAATGTAMTAACCAACTGTGGGACCTCCCAGAGWC
gi|84179778|gb|DR976867.1|DR976867	597	0	46	0	187	AACTCAAAAGCTGATTGGTTATTCTATCACGTAACTAAACTCAAAACCTGATTGGTTAAT[T/C]TATCTTGCTTGCCTTGCCCTAARGCCGKCCCTGACNCTTTCTCTAACTACAGGCAACATC
gi|84179769|gb|DR976858.1|DR976858	150	39	0	113	0	GTCGGCCATAGTTGCCAAGCAAGTTCTGCTCGGTCACAAAGTGGTGATTGTGAGATGCGA[A/G]GGCATCAACATCTCCGGTAACTTCTACCGTAACAAATTGAAGTACCTTGCGTTCCTGCGC
gi|84179724|gb|DR976813.1|DR976813	91	10	41	0	0	AACTGGCATCATGGTGCGCATGAACGTTCTTGCCGATGCGCTGAAAAGCATCAACAATGC[A/T]GAGAAACGTGGGAAACGGCAGGTTCTGATCCGACCCTGCTCCAAAGTCATCGTGCGCTTC
gi|84179721|gb|DR976810.1|DR976810	536	27	91	0	0	GTGACGAAGTGCCCGCCCCTGTGTGTATTTTSKGTGTTATRTGTTGTATGTTGCGTGTGT[A/T]AATGTTGGTGTATAGTCATTGGTACACGGGATATAAATGGGTGTGTGCAGCACGAGKATT
gi|84179712|gb|DR976801.1|DR976801	248	48	0	15	1	AATTATGAATGGCACAAGGATCAACGGAAGAGAAGTAGATGTTCGGATGGATCGAAACGC[A/G]TAAACATTTAGAGATGCTGTCTWTTTTYTTTCTTAATGCATTTCCTGCAAGTCTGTTCTC
gi|84179707|gb|DR976796.1|DR976796	347	0	13	0	58	AGTCAACTACTCCAAGAAACCAGACGGTCCAGCTCCCATTATTGATGTCGTGCGTGCTGG[T/C]TTCTTCAAAGTCTTGGGCAAAGGCAAACTGCCTAAGCAGCCTGTCATTGTGAAGGCCAAA
gi|84179690|gb|DR976779.1|DR976779	160	50	0	130	0	TGTAATTAACCAGACGCAGAAGGAGAATCTGAGGAAATTCTACAAAGGCAAGAAGTACAA[A/G]CCTTTGGACTTGAGGCCCAAGAAGACTCGTGCCATGCGTCGCAGGCTGACCAAATACGAA
gi|84179664|gb|DR976753.1|DR976753	363	0	27	0	113	GGACCAGGAGATCATTGAAGTTGATCCTGATACCAAGGAGATGCTGAAGCTGCTGGACTT[T/C]GGCAGCCTGTCCAACCTGCAGGTCACMCGGCCAACTGTYGGAATGAACTTCAAAACGCCC
gi|84179663|gb|DR976752.1|DR976752	521	16	0	48	0	CTCTTTCACCTTTGAGCTTCGTGATACTGGCAGATATGGATTCCTCCTTCCAGAGTCGCA[A/G]ATCAGGCCAACTTGCCAAGAAACAATGCTAGCAGTCAAATACATTGCCAAACATGTTCAG
gi|84179653|gb|DR976742.1|DR976742	607	13	0	0	49	GTTAGTCTAGNNNNTGTATGGGTTGTAAGAATGTTTCCCAAAGCTTGAAATTAGTAGAGA[A/C]GCTAATGTTACAAGTCCAAAAGGAAAGATAAATGAAAATTATTTTTARGTGAGTAAGTGT
gi|84179614|gb|DR976703.1|DR976703	337	0	25	0	105	TGCTATTCTAGGATTTGCCCTGTCTGAAGCTATGGGTCTGTTCTGTTTGATGGTTGCTTT[T/C]TTAATCTTGTTTGCCATGTAAAGGTTCTGCTTCAAATGTTGGCACAATGAATATCCAGAT
gi|84179593|gb|DR976682.1|DR976682	376	0	98	0	22	TGGGAGGAGACAAAAAGAGAAAGGGCCAGGTCATCCAGTTTTAAGCTGCAWCTTGTGTTT[T/C]TGAAATTCCATCTTGTCAATAAACAATTGATATATAAAAAAAAAAAAAAAAAAAAAAAAA
gi|84179589|gb|DR976678.1|DR976678	280	0	10	0	44	AGAAGAAAAGACAGATCCCAAACGGCCGAAAGCTACGGATGAGCGGGATTCTAAGCGGGA[T/C]ACATTGGAGGAAGGCGAGCTTCAGGATCACAAAATGGAAATAACAATCCGTAACTCCCCA
gi|84179585|gb|DR976674.1|DR976674	67	1	342	0	147	GATCCAGANACCAATCCTGAAGGCAGGTCGAGCCTACCACAAATACAAGGCCAAGAGAAA[T/C]TGCTGGCCACGTGTCCGTGGTGTGGCTATGAATCCTGTKGAACATCCCTTCGGTGGTGGT
gi|84179575|gb|DR976664.1|DR976664	96	0	330	0	613	GTCCGTTAARATCAAGAAGAACAAGGACAATGTGAAGTTCAAGGTGCGTTGCAGCAAGTA[T/C]CTGTACACTCTGGTCATCACAGACAAGGAAAAGGCAGAGAAGCTCAAGCAGTCCCTGCCC
gi|84179574|gb|DR976663.1|DR976663	369	41	0	0	10	GGAAAGAAAGAGAGACCCCAGGAAACCAAYGGCTCCATAAGCAACGGAACACCCCTAATG[A/C]AATCGCCCCAGGCCAGTGAAGAATCCAAYGCTGAATCTTTCTCCAACTTCAGAATCTCCA
gi|84179549|gb|DR976638.1|DR976638	131	75	3	17	0	GATCAAGCGCTTCCTAGCGAAAAAGCAGAAGCAGAACAGGCCGATTCCTCAGTGGATTCG[A/G]ATGAAAACTGGTAACAAGATCAGGTACAACTCCAAGAGGAGACACTGGAGAAGGACCAAG
gi|84179546|gb|DR976635.1|DR976635	237	360	160	0	1	TAGTACCAATCAYTGATGTGYGTGTTTTTTTGTATCGTGTGAGAGACCCTGTCGTGAGTT[A/T]TTGTGATTTTCTGTATCTTAACATAGTCTATTTTAGTAAAGAGCAAAGTCTATATGTGCA
gi|84179541|gb|DR976630.1|DR976630	438	797	0	3557	0	TCCGGCTGCAAGTGSCCCAGCTGAGAAAGAGGAGAAGAAGGAAGAGAAGAAGGATGAATC[A/G]GAGGAGTCTGATGATGACATGGGCTTCGGTCTATTTGACTAAACCTCTTGTTTGTAACTC
gi|84179528|gb|DR976617.1|DR976617	716	326	0	2	79	ACAACAACAACGATATTGTTAATGCTATTATGGAGTTGACGATGTAAACATCTGAGAAGG[A/C]GAGAGAGCTGTGGGTTATTTGAGGTCTTGCTGTTGTAGCTACAAATAACATTTGTACAAT
gi|84179525|gb|DR976614.1|DR976614	712	0	41	0	95	GGCTAACTGCAAGCTGAAGACTAACCACATCGGACACACCGGCTATCTGAACACAGTCAC[T/C]GTCTCTCCCGATGGCTCCCTGTGTGCCTCTGGTGGCAAGGATGGTCAGGCAATGCTGTGG
gi|84179522|gb|DR976611.1|DR976611	230	0	30	0	11	TTGTGTCTTCTTATGGGTGTANAGAAACCAASAGTCTTCTGCCGTGTCTCTGCCTTCATC[T/C]CCTGGATCAATGATACCATGACWCGCTACTGAAAAAATCAAACAATCTGAATACAGATCT
gi|84179489|gb|DR976578.1|DR976578	395	27	0	74	0	TTTCCCCATCAATGTGGTCGTTCAGGAAACTGGGTCTCTGGTGGAAATCAGGAATTTCTT[A/G]GGAGAAAAGTACATCCGCAGAGTACGCATGAGGCAGGGTGTGACCTGTAATGTTTCCCAG
gi|84179477|gb|DR976566.1|DR976566	322	126	0	61	0	GCCAYTGACTCATTGTGTGACCCTGAGCAAGWCACTTAACCTCCTTGTGCTCCGTCTTTC[A/G]GGTGAGAYGTARTTGTAAGTGACTCTGCAGCTGATGCATAGTTCACACACCCTAGTCTCT
gi|84179471|gb|DR976560.1|DR976560	118	10	38	0	1	CTCCGGGGCGAAGTTTCGCATCTCCCTGGGTCTCCCCGTGGGAGCCGTGATCAATTGCGC[A/T]GACAACACAGGTGCCAAGAACCTGTACATYATCTCTGTTAAAGGGATCAAGGGGCGTCTG
gi|84179469|gb|DR976558.1|DR976558	206	0	13	0	60	MGTGCGCTTYCTGACAGTCATGATGAAGCACGGCTACATTGGCGAGTTCGAGATTATCGA[T/C]GACCACAGAGCTGGAAAAATTGTTGTTAATCTCACAGGSAGACTAAANAAGNGTGGCGTC
gi|84179466|gb|DR976555.1|DR976555	311	0	11	0	32	ANNNGAGAAGCTYGAAACGTGTGAGGCACGGGTCAACTCCCGGTCAAACACTGCAGAGGA[T/C]TGTACAGAGGAGCTGTTTGACTTCCTCCACGCCAGGGACCACTGTGTGGCACACAAGATC
gi|84179457|gb|DR976546.1|DR976546	157	0	15	0	59	CATTGGGAGGTACTCCCGCTCGGTCATGTTTACCAGACGGGCTCTGTACAAGCGCAAGAC[T/C]AAGGCTCCAGAGACCAAGATTGAGAAGAAGCTGAAGGAGAAGATCCCAGCAACAGTCACY
gi|84179456|gb|DR976545.1|DR976545	609	0	70	0	177	GACCCGAGAGGTGCAGACCAATGACCTCAAGGAAGTMGTCAACAAACTGATCCCAGACAG[T/C]GTTGGCAAGGACATCGAGAAGGCTTGCCAGTCCATCTACCCYCTGCATGATGTTTTTGTA
gi|84179452|gb|DR976541.1|DR976541	196	0	97	27	0	TCTGAGGCAAAGGTCAAAGCCGGTGTCTTCGTCGGACCACAGATAAAGAAGATCCTGGAG[T/G]GCAATGAATTCCCCAAGAAGCTCACTAGTAAGGAGAAAGCGGCTTGGAACAGCTTTGTCG
gi|84179439|gb|DR976528.1|DR976528	89	227	2	1	773	TCAAGCTCCTGTCCCACACCATCCTGGTGGTCCTGGCCCTTTACTTCCCTGCTGACTTCA[A/C]CCCGGAGGTTCACCTTGCATGTGACAAGTTCCTTGCCCGCGTGTCCCACGTCCTGGCTGA
gi|84179431|gb|DR976520.1|DR976520	138	0	59	0	130	GTTAGGCACGGGATTGCACAAATCACTGCACGTGCATTTAAAGTATTTAGTATGTATGCA[T/C]GGGGGTTGCACATAATGAATTCACGTGCTGGGATTCAAGTGAATTAGTAATTTAGTAATT
gi|84179420|gb|DR976509.1|DR976509	611	0	124	2	51	GATCCCCAGGACCCTGACTGACTCCTACTTCAAGAAGAAGAGGCTGCGCAAACCCAGGCA[T/C]CAAGAGGGAGAGATCTTTGACACAGAGAAAGAGAAGTACCAGATCACTGAGCAGCGCAAG
gi|84179400|gb|DR976489.1|DR976489	591	30	0	0	94	GCTGGCAGTCAGCAACCTGCAGCAAGCCGTTGAAGACGAGAAGAAGGAGCAGTGGAGAGC[A/C]GAGGGCAGGCAGAACCTGTTCGATGCTAAGAGGAACAACGTGGCCATGCTGCTGGAGATC
gi|84179395|gb|DR976484.1|DR976484	138	32	81	0	0	TTACGAATAAGTCGACCGGGAGCGTTTAATCATGGCATTTAAGGACACTGGCAAGGCACC[A/T]GTGGAGGCTGAGGTTGCAATCCACCGCATCAGAATCACCCTGACRAGCCGCAATGTGAAG
gi|84179356|gb|DR976445.1|DR976445	98	65	0	265	0	TAAGGCGAAGAAGGAAGCTGTCCCTGCCAAAACCGAGGCCAAATCCAAGGCCTTGAAGGC[A/G]AAGAAGTCTGTGCTGAAGGGAGTGCACAGCCACAAGAAGAAGAAGRTYCACACGTCTCCC
gi|84179355|gb|DR976444.1|DR976444	366	0	38	0	9	CCTTGATGCTCATCTTGATRAATTCAAGGAGAACATGGGAGCGTACTCRGAGGAGCAAGG[T/C]GAGCGCTTCCACCAGGATATACTGGACTTTGRACGCCGCTACCRAGGAWARTATAACGAG
gi|84179337|gb|DR976426.1|DR976426	388	16	62	0	0	AAAGAACTTCAAGGCTGCGAACAACTTCTTGTGGCCCTTCAAACTGTCCACTCCACGTGG[A/T]GGAATGAATAAGAAGACCACACATTTTGTGGAAGGTGGTGATGCTGGCAACCGGGAAGAC
gi|84179321|gb|DR976410.1|DR976410	286	93	0	45	0	AGGCAAGCCTGAACTCAGAAAAAAGGTGCATCCTGCGGTGGTGATACGGCAACGGAAATC[A/G]TACAGGAGAAAAGAYGGGGTGTTTCTTTACTTCGAAGACAATGCGGGGGTCATCGTAAAT
gi|84179310|gb|DR976399.1|DR976399	175	0	75	36	0	GCTGACCARGGAGAAGCNNNCGCGCTACACCCGCAGCGTGGGACTGGGGTTCAAGACCCC[T/G]AGAGAGGCTATCGACGGAACTTACATTGACAAGAAATGCCCCTTCACGGGCAACGTGTCG
gi|84179305|gb|DR976394.1|DR976394	131	0	0	106	40	GAAAGTCTACGACATGATGAAGCATTTGAGARCCTCTGGGTACTGATCCCGCCCCTTGAC[C/G]CCTCGACTCCTCCTCCTGCACCCTGATTGGACYGGGACCACGAAATGGAACACGCCTGGA
gi|84179304|gb|DR976393.1|DR976393	609	0	9	0	32	GCAGCCCTTTYCCAGCCTTCTGTGAGGCTTCGACTGCCCTTCCTCCCTGAAGACACCCCA[T/C]TGGACAGAGAGAGAGAGAGRGGGATCTGAGGCTCTGCAGTATAGACCACACCATTAAAAT
gi|84179293|gb|DR976382.1|DR976382	714	332	1	0	74	ACAACAACAACGATATTGTTAATGCTATTATGGAGTTGACGATGTAAACATCTGAGAAGG[A/C]GAGAGAGCTGTGGGTTATTTGAGGTCTTGCTGTTGTAGCTACAAATAACATTTGTACAAT
gi|84179282|gb|DR976371.1|DR976371	119	39	0	99	0	KCTGAAGGCTAACCCCTTTGGAGGGGCTTCCCACGCCAAGGGAATTGTCCTGGAAAAAGT[A/G]GGTGTTGAGGCTAAGCAGCCCAACTCTGCCATCAGGAAGTGTGTCAGAGTCCAGCTCATC
gi|84179269|gb|DR976358.1|DR976358	272	15	0	61	0	CCAGATTCTGATGCCAAACATCGGTTATGGAAGCAACAAGAAGACAAAGCACATGCTCCC[A/G]ACTGGATTCAGAAAGTTTTTGGTACACAACATCAAGGAACTTGAGGTCCTCATGATGAGC
gi|84179265|gb|DR976354.1|DR976354	264	1	48	0	13	WCCAGGGCCTAATGGAGTTCYRTACAGAGTGTACAAGAGTGCTTCAGGAGTTCTACGAAT[T/C]CTGTGGAAATTGATGAAAGTGGCATGGGAAAAACAGGTTGTACCAAGAGCATGGCGCCGA
gi|84179256|gb|DR976345.1|DR976345	638	1	161	0	36	CAAACTGATCCCAGACAGYGTTGGCAAGGACATCGAGAAGGCTTGCCAGTCCATCTACCC[T/C]CTGCATGATGTTTTTGTAAGGAAAGTTAAGATGCTGAAGAAACCCAAGTTTGAATTGGGC
gi|84179254|gb|DR976343.1|DR976343	651	55	19	0	1	TGTAAATGTTGGTGTCTAGATTGGTACACGGGATATAAACGGGTTTGTGTTTCACGTGTG[A/T]TTTAARTTGTAGATTTATAGTTAGGCACGGGAKWGCACATCACWGCACGTGCATTTAAAT
gi|84179244|gb|DR976333.1|DR976333	264	9	0	32	0	GCTGTTTGAGGAGCAGGGAGTGACGTTTGTGWAGAAGGCGGACGATGGTAAAATGAAGGG[A/G]CTGGCTTTCATCCAGGACCCGGATGGCTACTGGATTGAGATTCTGAGTCCMAACAATATG
gi|84179195|gb|DR976284.1|DR976284	150	1	18	0	43	GCACGGTAGGCGATACGCCAGGATAGACGGAAAGGTTTTCCAGTTCCTGAATGGAAAATG[T/C]GAGGCTGCTTTCCTTTCCAAGAGGAATCCTCGGCAGATCAACTGGACTGTTCTGTACAGG
gi|84179182|gb|DR976271.1|DR976271	209	77	0	1	255	ACTGYACCCGCTGCTCCAGATGARAGACCTGAACTGTCCAATGGAGTGAGCCCAGGAGAC[A/C]ACCAGTTTGCAAGAAGTCTTGGTCCTTGACCTTCTGCAGTTYGTCTTGCACTTTGTAGTA
gi|84179160|gb|DR976249.1|DR976249	314	33	130	0	1	GGCACAAMAAATGGACTGGTATCTCAAGCTCTGTTTTGAAATGGAGGAATTGTTTTAAAT[A/T]GTGTTTGTGGTGTTGTAATAAAACTCATTTGACCCACAAANNAAANAAAAAAAAAAAANN
gi|84179152|gb|DR976241.1|DR976241	221	0	14	34	0	AAAAATTTCCGCAGGAAAGGAACAAGACAAATGTTARATTTCTTTTGTGGCTTTGTGAAC[T/G]TTTTGAAAGATTGAGGTGCCTATTCAGTGTTTTKGGGTTTTTTGTYAATTTYTGCACCTG
gi|84179148|gb|DR976237.1|DR976237	365	43	0	192	0	ACCAATCAGGACGATTGATTAAGCTTTCTGAATGTGACCAGACTGGTCTGTGAGAGGCTG[A/G]GAATCGTCYGAGGAGAGATGTGCTGCTGGACTGAAGAGGGAAGGGGTGTGCCCTATCATA
gi|84179138|gb|DR976227.1|DR976227	190	81	0	24	0	CATGGAAAGCTTRCCGAAGGTGGTGAAAAGACGTGTTAATGCATTGAAGAACCTCCAAGT[A/G]AAATGTGCCCACATCGAAGCCAAGTTCTATGAAGAAGTGCACGAGTTGGAAAGAAAGTAT
gi|84179120|gb|DR976209.1|DR976209	314	0	99	0	28	GAACAGTGCACTCCACAAGAATTGTTTTTAGCCGTATAACTTCAAGAACAGAAAACTAAG[T/C]TGCATTATGAGTGGAGGAAGACAGATGACTGCGCTACTGTACACCCCTTTTACAACAASA
gi|84179107|gb|DR976196.1|DR976196	704	338	0	0	77	ACAACAACAACGATATTGTTAATGCTATTATGGAGTTGACGATGTAAACATCTGAGAAGG[A/C]GAGAGAGCTGTGGGTTATTTGAGGTCTTGCTGTTGTAGCTACAAATAACATTTGTACAAT
gi|84179104|gb|DR976193.1|DR976193	320	0	6	0	20	GGCCTGGGARAAGGCAGAAGTCAATGAGAAGTGGTCTTCATCCAACTGGGCAAAGAAAAT[T/C]TTGGCCAAAGAAAAGAGGGCCAAAATGACAGACTTCGAACGYTACAAGGTTATGAARGCC
gi|84179089|gb|DR976178.1|DR976178	157	0	36	103	0	GCASCCAAGGCCGTGGCCGAGGTGTTTAACAAGTACGCCGGTCAGGATGCAGAGAAGGAC[T/G]TGCTCAGCAMAGAGGAGTTCAAAGCACTGCTGCAGGCTGAGATTCCCAAGCTGAMAAACA
gi|84179088|gb|DR976177.1|DR976177	518	10	0	46	0	ATGTCCTCRCCTTATAGTTGTAGTGGTCCCTCTGTTTATTACAGGTCTATGTATTTGTTT[A/G]ATCATTCTTGGGTTGGGTTTTGATAATAAAGTTGTCTTTTCCAGTATATTATTTGTATCT
gi|84179062|gb|DR976151.1|DR976151	261	0	68	0	170	AGCTGCTGAAGAAGTGAAGAGTTTTAATGTTCSTTGGATAATATACCAGGTCTGCTTTAC[T/C]TTGGAACGTATTTATCCTGCAGATTACCGACTTCATGAGCAAAAGTCAATGTTGGAATAA
gi|84179056|gb|DR976145.1|DR976145	662	0	44	0	15	GAAGAGGCAGTTCATGAACAAGAGCCTGTCTGCTCCAGGCCAATAAAACAGAATGAGAAA[T/C]TAGAGAGAGAACAAACTACGCTTTGCAGCTGGATGTAACTGTTTTGTGCAYTTGTTTTGG
gi|84179042|gb|DR976131.1|DR976131	341	12	0	30	0	GATGAGGATGAANTGAARAGGAGGATGAGGAGGAAGATGACGGAGCAGGTGACGACGATG[A/G]AGATGATGATGAGGTTGAGGGAGCTACAGGAAAACGGGCTGCTGAAGAAGATGACGAGGA
gi|84179038|gb|DR976127.1|DR976127	438	6	0	18	0	AAATTGGTTTGCAGACATTAAAACATCACTAAACACACACCTTGATTACCGGTGTACATG[A/G]TTCTGTGTCCAGTAGAAATGCACTGCAATGCTGTAAAAYCCAAAAGGACTACAGAAAGTA
gi|84179037|gb|DR976126.1|DR976126	177	27	10	0	0	GCTCTCGTTCMWCCTCTTCTTCAGCTGCTGTTGTTGCAGCAGCAGCTCTCTCCTYCTTCC[A/T]CTTCCTCCCATCCTTCCTCTTCCTCCTCCCATCCTTCCTCTTCTTCACTCCTTYCAAAAT
gi|84179032|gb|DR976121.1|DR976121	65	28	0	0	95	TNNNCANNTTCNNNAANNNGTCTGCCCAGTTCTGAATGCTGTCTAGATCATTTTGAATGA[A/C]CTTTGCTGCTGCAATGGTGTTTGCCACTCCTCCTATYTTTGTGTCGTCTGCAAAWKTAAC
gi|84179020|gb|DR976109.1|DR976109	123	95	0	23	0	TAAGATGAGAAATGTTGTGTGAGCTATGTGACTATTTTAGATGGGTCCAGTTGGTGATTT[A/G]TGGCTCCTTAAATGTGTGGTAAAGGGTGCTSAGTATATGATGTTTTTAATTATTTGTCTT
gi|84179001|gb|DR976090.1|DR976090	308	0	157	0	65	AGGTGTAAGGAACGTTCCATACCGTGTTCGTGTGCGTCTGTCCAGGAAGCGTAATGAGGA[T/C]GAAGACTCTCCCAACAAACTGTACACYCTGGTTACATACGTTCCTGTTACCACRYACNAA
gi|84178996|gb|DR976085.1|DR976085	67	0	31	0	138	AGTCCTCACTCTGCGCAAGTCCCTGCTGGTGCAGACGAAGCGTCGCGCCCTGGAGAAGAT[T/C]GACCTGAAGTTCATAGACACCACCTCCAAGTTCGGACACGGACGCTTCCAGACCGCYGAR
gi|84178982|gb|DR976071.1|DR976071	652	37	1	76	0	TTRGTAGCTTATTGATCCCAGAATCTCATCAARCAGCTTCTTGAAGGATCCCAGGGTGTC[A/G]GCTTCAACAACATTACTGGGGAGTTGTGATCGCTGGAGGGGTRGATTTMTACACGCATAT
gi|84178968|gb|DR976057.1|DR976057	398	0	272	1	60	GAAGGTCAAGCTYGCTGTGCTCAAGTACTACAAGGTTGATGAAAATGGCAAAATCCACCG[T/C]CTGCGTCGTGAGTGTCCTGCTGACGAATGCGGTGCTGGGGTCTTCATGGCCAGCCACTTY
gi|84178952|gb|DR976041.1|DR976041	115	114	0	261	0	CATTGCCCAGGGCTACAGCAAGCTGGCCAGTGTTCCAGCAGGTGGCGCTGCTGTTGCAGT[A/G]GTGAGTTCAGGAGCAGCAGCAGGGAGTGGTGGTGCAGCCCCTGCTAAAGTTGAGGAGAAG
gi|84178914|gb|DR976003.1|DR976003	611	72	0	21	0	GCAACCATTTACTGGAGGTTTACAAAACTAATCTCCTTTTTGGGGGGCAGGAATGTTTCA[A/G]TGATCACTAGCAAGCAGACACAGATAATCTGATAGAATATGAATCATAGAATCAGATCCA
gi|84178906|gb|DR975995.1|DR975995	115	0	7	0	24	TGGCTSTCTGCTCAAGATGAAGACCGCTTACCTCCTGCTGAGCTGTGCCCTCCTCCTGTC[T/C]GGCTGGAGCGAGGCGATGGCTGATCTGTCTAACGAGGATCCAAACTCAGGGCAGAAGAGA
gi|84178903|gb|DR975992.1|DR975992	397	0	40	0	161	CAACTTYGGCTTYGGCATCCAGGAACACATCGACCTGGGGATCAAGTACGACCCGGGCAT[T/C]GGAATCTACGGGCTGGACTTCTACGTGGTCCTGGGACGCCCCGGCTTCAGCATCGCTGAT
gi|84178898|gb|DR975987.1|DR975987	468	15	0	53	2	CTGTATGATATTGGTTAATATTTTCAGTAGGGATGGCCTGATGTAACTATCACTGTCACT[A/G]TTATCTGCTGTATTATTGAATTGTATTTTGTCACRCTTGTACTTGCTTGAACCAAAGTCA
gi|84178887|gb|DR975976.1|DR975976	616	0	104	0	29	GATCCCCAGGACCCTGACTGACTCCTACTTCAAGAAGAAGAGGCTGCGCAAACCCAGGCA[T/C]CAAGAGGGAGAGATCTTTGACACAGAGAAAGAGAAGTACCAGATCANNGAGCAGCGCAAG
gi|84178856|gb|DR975945.1|DR975945	392	20	0	45	0	CAGTGTGAGGAGCTCAGTTTGGATTAATGATCYCAGCTTGTATGTCTGATTCAGTGCTCA[A/G]TGTGAGGAGCTCAGTTTGAAGTTTTCATTGTGTGAAGCTGCTGTATATGAAATGTGTTYT
gi|84178849|gb|DR975938.1|DR975938	515	50	0	0	111	RGATGACTGCACTMGACACACTGGTCAATGGGGCAAGACAGTCATCCAGTACAAAACAAC[A/C]AAACCATCTCGCCTGCCCATCCTCGACATTGCACCTTTGGACATTGGTGGTGCTGATCAA
gi|84178846|gb|DR975935.1|DR975935	466	0	83	19	0	CCGCAGGTTGCTGAATAAATTTGGATTGGACAGCGTGTACGAAGGCCAGCTTGAGGTAAC[T/G]GGTGACGAGTACAATGTGGAGAGCATCGATGGCAAGCCTGGTGCCTTYACTTGYTACTTG
gi|84178833|gb|DR975922.1|DR975922	467	0	116	0	342	YCTGCGTCGTGAGTGTCCTGCTGACGAATGCGGTGCTGGGGTCTTCATGGCCAGCCACTT[T/C]GACAGACACTACTGTGGAAAGTGCTGTCTGACTTACTGCTTCAACAAGCCTGAAGACAAG
gi|84178832|gb|DR975921.1|DR975921	403	1	98	0	253	GATGCTGAAGCTGCTGGACTTYGGCAGCYTGTCCAACCTGCAGGTCACCCAGCCAACTGT[T/C]GGAATGAACTTCAAAACGCCCAGAGGAGTYTAGACCTAGCTTTGTAAAATACAGCTCTCA
gi|84178825|gb|DR975914.1|DR975914	212	0	29	0	65	GAGGGCGCTGTTCCCCGTGGTCTGCCTATCAACAATGATAATAACAAGTGCGGGCGCACT[T/C]ACAGGTGCTCAAATAATAATTCACAAAACCAAAGGCGAAAGAAAAAARGGAAAATAAAAC
gi|84178822|gb|DR975911.1|DR975911	492	21	0	95	0	TTGTGAAGGCTGGGGGTACAGATTACAAACTTATATTTGACAACTGCCATTTCGGATCCC[A/G]CAGAATGATGGACCAAAAGAAAAAATAACCCCATACTGAAAATGCTTTCTATTAGAAATG
gi|84178814|gb|DR975903.1|DR975903	121	0	187	2	872	NNNGNCAYRWRGCAGCAGTGTGGAGTAGTGGTTAGGGCTCTGGACTCTTGACCGGAGGGT[T/C]GTGGGTTCAATCCCAGGTGGGGGACACTGCTGCTGTACCCTTGAGCAAGGTACTTTACCT
gi|84178788|gb|DR975877.1|DR975877	376	0	9	0	34	ACAAATYAATKCAAGTAAAATACCAGGCTTTAAGTGGGTAAATAAGGAGAAAAAGATTTT[T/C]CAGATTCCCTGGATGCATGCAGCTCGACATGGTTGGGATGTGGAAAAAGATGCTCCTTTA
gi|84178782|gb|DR975871.1|DR975871	207	53	154	0	0	TGGGGTTGCTGGATAGGGGATGAATATTCAGTGCATCATGCACTATTTGCATGGGGGAAT[A/T]TTAGTGCTGTCTCTTTAAATCATGTCCCTGAAGTAAGAAATGCCCATGTTCTGTCTTAAC
gi|84178780|gb|DR975869.1|DR975869	252	0	26	56	0	GCCTGGTGGCAYGTTTATACTTTTCTGCTCGTTTGATGAAGTTCGCTTGGGGCGAGAGAT[T/G]AGACCCTGCATTTTGAGTTGTCTGGTATTGTTTCTAATGSACACATGATATTTGAGTGAC
gi|84178775|gb|DR975864.1|DR975864	139	0	0	42	14	AAAAAAAAAACCAAAAAAAAAAAAAAAAAAAAAAAAAAANACGGCAGTCAAAGAGATTCA[C/G]TTCAATGCCATTTGCCTGAAGATTCCATCCATGGGAATTGGCCCAATATAACCAACTTCA
gi|84178762|gb|DR975851.1|DR975851	357	0	72	0	256	GTGCGCTAAATGTTTGCGTGACCGTATCAAGCGTGCTTTCCTTATTGAAGAGCAGAAGAT[T/C]GTTGTCAAAGTACTGAAGGCACAGGCACAAAGCCAAAAAACKAAATAAATGTTTGATTTG
gi|84178745|gb|DR975834.1|DR975834	655	1	12	0	30	GCAGYCACGCCAGCGCAGGTATCGCCGCAACTACAACTACCGCCGCAGACGCCCTCAGAG[T/C]GATAAACCTGAAGATGGCAAAGAGAACAAAGCAGCCGAACCAGCAGCTGAGAAAACATCC
gi|84178741|gb|DR975830.1|DR975830	149	53	0	114	0	GTCGGCCATAGTTGCCAAGCAAGTTCTGCTCGGTCACAAAGTGGTGATTGTGAGATGCGA[A/G]GGCATCAACATCTCCGGTAACTTCTACCGTAACAAATTGAAGTACCTTGCGTTCCTGCGC
gi|84178727|gb|DR975816.1|DR975816	628	0	24	0	92	AGATGAGGAAAAAGAAGATCCAAAAGGAGTTCCGGAATTCTGGCTGACRGTCTTTAAGAA[T/C]GTTGACTTGCTCAGTGACATGCTGCAGGAGCATGATGAACCAATTCTAAAGCACTTAAAA
gi|84178719|gb|DR975808.1|DR975808	174	0	46	0	135	GAAGCGTCTGGTCCAGAGCCCCAACTCTTACTTCATGGATGTGAAATGCCCCGGATGTTA[T/C]AAGATCACCACCGTGTTCAGCCACGCCCAGACCGTGGTGCTGTGTGTCGGMTGCTCCACA
gi|84178711|gb|DR975800.1|DR975800	389	0	73	24	0	TATTGAAGAGCAGAAGATYGTTGTCAAAGTACTGAAGGCACAGGCACAAAGCCAAAAAAC[T/G]AAATAAATGTTTGATTTGTACCATCAATAAATGAATAAAAAAGGAAAAAAAAAAAAAAAA
gi|84178693|gb|DR975782.1|DR975782	217	0	63	0	17	TTCTAAGCAACCCGACCAGAGTTTAGAATGAAACAGATCGACAAACTGACTGACTGACTC[T/C]TTGTGGACAGATTGTATGAATGCATTTGGCTTTTGWAACAACATAAATCTGAGTTTCTAA
gi|84178690|gb|DR975779.1|DR975779	188	0	109	0	24	GGRGAAGGACTCTCTGTACGCCCAGGGTAAGAGGCGTTACGACAGAAAGCAGAGCGGTTA[T/C]GGTGGYCAGACGAAGCCAATCTTCCGTAAAAAGGCTAAGACCACRAAAAAGATTGTGCTA
gi|84178660|gb|DR975749.1|DR975749	146	278	0	76	0	ACAGCCCAAGAAGCAAGGGAAGGATATGGACGAGGAGGATGTAGCTTTGAAGCAAAAGAA[A/G]AAGGAGGAACAGAAGCAATTGGAGGCGATGAAAGCAAAGGCTGCGGGAAAGGGGCCGCTT
gi|84178656|gb|DR975745.1|DR975745	379	24	0	83	0	TTTCCCCATCAATGTGGTYGTTCAGGAAACTGGGTCTCTGGTGGAAATCAGGAATTTCTT[A/G]GGAGAAAAGTACATCCGCAGAGTACGCATGAGGCAGGGTGTGACCTGTAATGTTTCCCAG
gi|84178654|gb|DR975743.1|DR975743	112	0	124	0	27	CAGGGCYGGTCAGCGAACCAGGTTCAAGGCCTTTGTTGCCATTGGGGACTATAAYGGCCA[T/C]GTTGGTCTGGGTGTCAAGTGCTCTAAGGAAGTTGCTACTGCAATCCGWGGAGCCATCATC
gi|84178653|gb|DR975742.1|DR975742	81	0	0	9	37	GNGRSGAGCGAAGATGGCGGATACGCAGACCGAGAGAGCTTACCAGAAGCAGCCCACCAT[C/G]TTCCAGAACAAGAAGAAGATTCTTCTGGGAGAGCTGACCAAGGAGAAGCTCCCGCGCTAC
gi|84178643|gb|DR975732.1|DR975732	276	54	0	126	0	TGTAATTAACCAGACGCAGAAGGAGAATCTGAGGAAATTCTACAAAGGCAAGAAGTACAA[A/G]CCTTTGGACTTGAGGCCCAAGAAGACTCGTGCCATGCGTCGCAGGCTGACCAAATACGAA
gi|84178598|gb|DR975687.1|DR975687	275	14	0	60	0	TGTAATTAACCAGACGCAGAAGGAGAATCTGAGGAAATTCTATAAAGGCAAGAAGTACAA[A/G]CCTTTGGACTTGAGGCCCAAGAAGACTCGTGCCATGCGTCGCAGGCTGACCAAATACGAA
gi|84178595|gb|DR975684.1|DR975684	186	1	435	1	790	AGAAGCTGGAGAAGGGAGGCTCCATCGATGACATGGTGCCYGCCCAGAAGTAGAGTGGCT[T/C]CTTTTATACTGAAAGAGAAACCATCCATTCATCCATCTCAGCCAGAGACCCTGTTCTCCC
gi|84178585|gb|DR975674.1|DR975674	507	38	0	10	0	GACCTGCATCTACCCCAACCCTGCAAGCATCCCACGCAAGAACTGGTACAGAAATGCCAA[A/G]GACAAGAAGCACACATGGTTTGGAGAAACWATCAATGGTGGCACTCARKTTGAATACAAC
gi|84178572|gb|DR975661.1|DR975661	330	0	20	0	55	AGACAATTTTGAGAAGTATGGAGACCAGGTGATAAAGCGAATGCCGTCAAGACATCAAAA[T/C]ACAGGGATGCTTATTTGGATGTGTGACTGAAAATCACCATTGTTTGAATACWYYTTTTTT
gi|84178564|gb|DR975653.1|DR975653	189	0	54	15	2	GACACATACAGCAGTATATCARCCCTAGATCGATCAAGCAACAGTTTGCACCTCCTTACC[T/G]TGCATTCWCATAGATTTCAATRTCAAAGACACTAGTGAGCCGCTCAGAGTGAGAACGCTC
gi|84178559|gb|DR975648.1|DR975648	150	27	0	113	0	CAAAGTTACCAAGACCAGGATGGTAAAGACCATGATTGTGGAGGAGGTTGATGGTGTGGT[A/G]GTCAATACCAGGGAGGAGATGGTTGAGGAGCCCATGTGAACAGCACCTCCCCAGGCAAGA
gi|84178522|gb|DR975611.1|DR975611	215	48	0	11	0	AATTGATGARYGATTGGTTTTCATATGCATTCTTTTATGTATAAGCACGTTCACTGGAAT[A/G]AACTCGGTTTCATTAAAGGTGTTWSMCAATAAAAAAAAAAAAAAAAAAAAAAAAAAAAAA
gi|84178519|gb|DR975608.1|DR975608	394	29	0	132	0	CAGCAAGCAGGAGTACGATGAGTCCGGGCCTTCCATCGTCCACCGTAAATGCTTCTAAAC[A/G]GACTGTTACCACTTCACACGCCRACCTTTAAWTGCGCAGAGGGAAAAAAACAAAACAGAA
gi|84178493|gb|DR975582.1|DR975582	643	150	0	346	0	TTGGTACCGTGTATCTCTCTGCTCTGGCTTTATAATGATGGGTGTCACCGTATATGAAGG[A/G]GGCACCTGGTAATGCASATGGTAAACCAATCAGTAATGTAAAGAATTGGATGCAATAAAG
gi|84178488|gb|DR975577.1|DR975577	168	49	0	11	0	GAGAAAGATGAGGCAGAGGTCCAAGTAAACCTGCTGCACTGYAYCYGCTGCTCCAGATGA[A/G]AGACCTGAACTGTCCAATGGAGTGAGCCCAGGAGACMACCAGTTTGCAAGAAGTCTTGGT
gi|84178483|gb|DR975572.1|DR975572	373	0	425	91	1	AGAGTCTCCCTCCAGGAACTGCTCAACAAAGGTATGATCAAGCTGGTTTCTAAACACAGA[T/G]CTCAGGTTATCTACACAAGAAATACCAAGGGASCCGATGCACCAGAAGAGAAGGAGGCAT
gi|84178479|gb|DR975568.1|DR975568	102	0	28	0	114	GATTTGACTTGACGATMTTGAAAGCTTGCTACATGCAGTTGACCAGATACCAGTGATTGG[T/C]TGCAGAATCTATGCAGCCTARTTTTTTCATTACTTTTATCTGACAACTAAAAACATAACT
gi|84178478|gb|DR975567.1|DR975567	350	0	42	1	10	GAAGAGGCAGTTCATGAACAAGAGCCTGTCTGCTCCAGGCCAATAAAACAGAATGAGAAA[T/C]TAGAGAGAGAACAAACTACGCTTTGCAGCTGGATGTAACTGTTTTGTGCATTTGTTTTGG
gi|84178475|gb|DR975564.1|DR975564	396	0	14	0	34	GCANACTMGCTTTATAACGTCAATATKCAAAGTAAATACATGACTTGTTAAATACAAAAC[T/C]GCCTGGTCCAGTCTGCAACASATCTAGCCAATGTTTATAATCAATAAAACAAAACAATTA
gi|84178467|gb|DR975556.1|DR975556	175	39	12	0	0	NGCGCTCAGCTGCAAAGCTTGCAGTCTACRGTCAGCAGCCTGGAGGAGCAGCTAATGCAG[A/T]TGAGGTCAAACATGGAACACCAGTCCCAGGAATACAAGATGCTCCTGGACATCAAGACCC
gi|84178461|gb|DR975550.1|DR975550	582	58	18	0	119	CCGCAAGAAGATGATGGAGATCATGACCCGAGAGGTGCAGACCAATGACCTCAAGGAAGT[A/C]GTCAACAAACTGATCCCAGACAGYGTTGGCAAGGACATCGAGAAGGCTTGCCAGTCCATC
gi|84178459|gb|DR975548.1|DR975548	450	27	0	0	123	AGCCTGCTATGGTGTTCTCCGTTTTATCATGGAGAGTGGTGCTAAGGGCTGYGAAGTTGT[A/C]GTTTCTGGGAAACTGAGAGGCCAGAGAGCCAAGTCCATGAAGTTTGTAGATGGTCTGATG
gi|84178458|gb|DR975547.1|DR975547	79	28	8	1	0	GGCCCATAGGTTTTGTGTCCTCTATGGTGTTATTGTAAGGTCGACATTTCTGTAACTTCT[A/T]GGGTTTTCTTAGTTTGTCGAGCTTCAAAATGTCTGGTTACACCCCCGACGAGAAGCTCCG
gi|84178447|gb|DR975536.1|DR975536	188	0	19	0	67	TAGAAGAGGGCGCCTGACCAAGCACACCAAGTTYGTTCGGGACATGATCCGCGAGGTGTG[T/C]GGCTTCGCCCCCTACGAGAGACGCGCCATGGAGCTGCTGAAGGTCTCCAAGGATAAGCGM
gi|84178437|gb|DR975526.1|DR975526	397	0	77	0	31	TAAACTGCTCATCAAGATGCTGATGGCTGGTTTCMTAGATGAATGGCATTAACAAACCCA[T/C]GTTTCTCAAAGTGTTTTTAACCCAACTTCAARTGCTGGCATTTTAATAAATGTGTGTTGA
gi|84178433|gb|DR975522.1|DR975522	267	19	0	52	0	GGATATGATTGTCTGTGCTGCCTATTCCCATGAACTACCCAAGTATGGAATTAGTGTGGG[A/G]TTGACAAACTATGCTGCAGCCTATTGCACTGGTCTGCTRCTGGCCCGCAGGTTGCTGAAT
gi|84178425|gb|DR975514.1|DR975514	312	64	0	19	0	AGACCAGGCAGGTCTGCCCAACSSAGAGTGGGAGTTTCAAAAGTATGGACACTAGGAGTG[A/G]CCTGCACCAGCTCTGTTGCCTCTGTGTCGTCRTTCGCATGAAAGCARAGAGAAGCCAKTT
gi|84178408|gb|DR975497.1|DR975497	256	0	49	0	19	CCAAGCACAAAGWGCAGGGTGAAGGAYACAAGATTAAAGTGAAAAAAGAAGTCCGACATG[T/C]AGAGAAAAAGATCCATTCATAATGTTCACTGTGCTCCCWAAAGGTACACATACTGTATCA
gi|84178406|gb|DR975495.1|DR975495	402	0	66	0	19	TTGTATGCTGCCTTAATGTTCATTTTCACATGATTGTAGAAAACCAAAATGTGTAACACA[T/C]CCTGGTGTTGTATAACCCAACAGTTTCTCATTGTGTAAGAAATAAATGCAGTAAATGTAA
gi|84178377|gb|DR975466.1|DR975466	294	0	11	50	1	TTGGATCGTCTGCTCTCGCATGTAATCTCCTTGTCCTTGTGGTGTTGTCTAATTTGGGAG[T/G]AGCGGGGTCCATTTTCATCAAAAGGGCTCCCAATGGAGACCAAGGATAAYGCAAAGCAAG
gi|84178345|gb|DR975434.1|DR975434	225	6	0	21	0	AAACCAAGAAACCATCGARSAGGAGAAGAAATTAAATGCTGAAGGSAGAACATGAAGGAG[A/G]AGCGGTCCTGCACCAGCTGCACACTCCCTGCGTCTTTACCTGACTTCAACACTTTCACAG
gi|84178338|gb|DR975427.1|DR975427	612	0	104	0	28	GATCCCCAGGACCCTGACTGACTCCTACTTCAAGAAGAAGAGGCTGCGCAAACCCAGGCA[T/C]CAAGAGGGAGAGATCTTTGACACAGAGAAAGAGAAGTACCAGMTCACMGAGCAGCGCAAG
gi|84178330|gb|DR975419.1|DR975419	343	41	2	83	0	GACKATGTATCTTGAAGCGAAGAAGGACAGGGTGACCGTGGTTTTCAGCACAGTGTTCAA[A/G]GATGATGATGATGTAATAATCGGGAAGGTGTTCATGCAGGAGTTTAAGGAGGGTAGGCGT
gi|84178329|gb|DR975418.1|DR975418	300	54	0	148	0	CTAAAAGGTATAGACAATGTCGACCCAGGGGACTTYTTTTGACCTGAAAAAAGAAACAAG[A/G]ACCAGGGGTCACAAATGGAGATTAGATAAAGGGGCATTCAGAACAGAAAATAGGAGGCAC
gi|84178321|gb|DR975410.1|DR975410	293	23	0	93	0	AGAATGACAGCAGACAGAAATGGGAGCAGATTGAAAACAACTCCAAGTTGAGACATGTAG[A/G]AAGCAACCTCTGTTTGGACAGTCGAARTGCCAGGAATGGTGGTCTGACAGTAGAAGTCTG
gi|84178306|gb|DR975395.1|DR975395	392	22	0	102	0	AAYCTTGGCCAAAGAAAAGAGGGCCAAAATGACAGACTTCGAACGYTACAAGGTTATGAA[A/G]GCCAAGAAAATGAGGAACAAGATCATCAAGCATGAAGTAAAGAAGCTCCAAAAAGAGGCT
gi|84178295|gb|DR975384.1|DR975384	138	71	4	19	0	GATCAAGCGCYTCCTAGCGAAAAAGCAGAAGCAGAACAGGCCGATTCCTCAGTGGATTCG[A/G]ATGAAAACTGGTAACAAGATCAGGTACAACTCCAAGAGGAGACACTGGAGAAGGACCAAG
gi|84178290|gb|DR975379.1|DR975379	92	0	11	0	33	TGCATTNTCCTTCTACAAGCGCCCCAGCCCGACCCTGAAAATGCCTTCTGAACTGGAACG[T/C]TGCATGGAGTCCCTCATCACCATCTTCCACAAGTACGCTGGCAAGGAGGGCTGCGCCAAC
gi|84178280|gb|DR975369.1|DR975369	448	0	30	0	105	AGTGCGAAGAGCCTGCTATGGTGTTCTCCGTTTTATCATGGAGAGTGGTGCTAAGGGCTG[T/C]GAAGTTGTMGTTTCTGGGAAACTGAGAGGCCAGAGAGCCAAGTCCATGAAGTTTGTAGAT
gi|84178279|gb|DR975368.1|DR975368	189	1	167	0	53	AGGTGTAAGGARCGTTCCATAMCGTGTTCGTGTGCGTCTGTCCAGGAAGCGTAATGAGGA[T/C]GAAGACTCTCCCAACAAACTGTACACYCTGGTTACATACGTTCCTGTTACCACGTACAAA
gi|84178275|gb|DR975364.1|DR975364	165	0	36	0	151	TACCGTCAAACAGCGAAGGAATTTTTCGAATCCGTCATTTCACCGCTGAGATATCCCATT[T/C]GCAATGTGTCTAGTACCCCCATGCATTCAAAACAAAAGCAATCGACTAGCTTGCGTTTTG
gi|84178272|gb|DR975361.1|DR975361	359	0	8	26	0	AAATTGTTCTGTACATAATAAATGTATAWWACACCCCTTTAGTAAAAACAGAGCAAAGTG[T/G]GATAAAGCACAGAGAGGTCTGGWAAAACATATTNCATGGCAAATCATTGAAAAAAAAWTC
gi|84178261|gb|DR975350.1|DR975350	270	18	0	82	0	GCGTGAGCGGAAAGAACAGAGGCTTCTGAAGCAGATGGGCCTGGCTGAAGCACAGAAAGA[A/G]TGAGGCACCCAGCTCACCAGGGCTGTGATACACMGGGCTGCAGCAGCAACACCACGAGAA
gi|84178255|gb|DR975344.1|DR975344	160	0	10	0	46	CATTGGGAGGTACTCCCGCTCGGTCATGTTTACCAGACGGGCTCTGTACAAGCGCAAGAC[T/C]AAGGCTCCAGAGACCAAGATTGAGAAGAAGCTGAAGGAGAAGATCCCMGCAACAGTCACY
gi|84178253|gb|DR975342.1|DR975342	301	159	0	60	0	GGTTCTCGGTTGTGAAGTCCGGTTTGGCTGTTCAGATTCCCCTTGTGTTAAATGCGCTAT[A/G]CAAGACCAGATTCCAATTAATTCGACAAGCAAAGCTGTAGTTCAGTAACTTAATAAAAGG
gi|84178227|gb|DR975316.1|DR975316	245	0	33	0	89	TAAAACATGTAAAGGCACCTGCAAATAAAATGCTTTCCNNRCAGAGGCAGAGTTGCAAGA[T/C]ATGATAAACGAGGTGGACGCAGATGGTAATGGAACAATTGACTTCCCTGAATTCTTGACT
gi|84178209|gb|DR975298.1|DR975298	652	19	0	54	0	TTCCTTCACTGTCAAAGTTGACACTGGTGAGCCCATTGGCCGAGGTACCAGGGTCATCTT[A/G]CACCTGAAGGAAGACCAGACAGAATACATTGAGGACAAGAGGGTCAARGAGGTTGTCAAG
gi|84178207|gb|DR975296.1|DR975296	210	33	0	0	129	RGATGACTGCACTMGACACACTGGTCAATGGGGCAAGACAGTCATCCAGTACAAAACAAC[A/C]AAACCATCTCGCCTGCCCATCCTCGACATTGCACCTTTGGACATTGGTGGTGCTGATCAA
gi|84178196|gb|DR975285.1|DR975285	82	23	0	8	0	GTAYGGGAGCGTTCAGAAGGGAAGTTTAAAATTGAAAGGCGTGGACGGTCTRTCTTCGGG[A/G]AAAAAGAAAAAGAAGAAGGACAAGGAAAGCAAGAAGCGTATGGAACAGATAATGAACAAC
gi|84178190|gb|DR975279.1|DR975279	441	0	27	1	93	AGTGCGAAGAGCCTGCTATGGTGTTCTCCGTTTTATCATGGAGAGTGGTGCTAAGGGCTG[T/C]GAAGTTGTMGTTTCTGGGAAACTGAGAGGCCAGAGAGCCAAGTCCATGAAGTTTGTAGAT
gi|84178183|gb|DR975272.1|DR975272	445	0	24	1	107	AGTGCGAAGAGCCTGCTATGGTGTTCTCCGTTTTATCATGGAGAGTGGTGCTAAGGGCTG[T/C]GAAGTTGTMGTTTCTGGGAAACTGAGAGGCCAGAGAGCCAAGTCCATGAAGTTTGTAGAT
gi|84178178|gb|DR975267.1|DR975267	164	43	0	11	0	GAGAAAGATGAGGCAGAGGTCCAAGTAAACCTGCTGCACTGYACCYGCTGCTCCAGATGA[A/G]AGACCTGAACTGTCCAATGGAGTGAGCCCAGGAGACMACCAGTTTGCAAGAAGTCTTGGT
gi|84178169|gb|DR975258.1|DR975258	94	0	200	44	0	CTTGAGGCTGGCRAGGGAGGACAGCATAGTCTCAAAGAACTGAAACAGAGGATGCAAAAT[T/G]TGTTCTTTGTAAAATAAAAAGTAAAAACAGAAAAAAAAAAAAAAAAAAAAAAAAAAAAAA
gi|84178151|gb|DR975240.1|DR975240	103	4	227	0	66	ATATCACATTATTTTTWCATACAATTACATTATTTTTTTTTTTTTTTTTTACACATTATT[T/C]TTACATACAATTACCCATTTATACAGTTGGGTTTTTACTGGAGCAATCTAGGTAAAGTAC
gi|84178139|gb|DR975228.1|DR975228	288	72	2	30	0	GCCACTGACTCATTGTGTGACCCTGAGCAAGTCACTTAACCTCCTTGTGCTCTGTCTTTC[A/G]GGTGAGACGTARTTGTAAGTGGCTCTGCAGCTGATGCATAGTTCACACACCCTAGTCTCT
gi|84178121|gb|DR975210.1|DR975210	248	0	50	0	200	TGTTGGTATCTGGAACTGTGGGTCCTGCATGAAGACAGTTGCTGGTGGCGCTTGGACATA[T/C]AACACCACATCTGCAGTCACAGTGAARTCTGCCATCAGAAGACTGAAGGAATTGAAAGAG
gi|84178114|gb|DR975203.1|DR975203	411	0	51	0	13	TTTACAACAATTAATGAAAACAACTGACACTGTCACTACGGAGGAGCTGTCTGTCCGTCA[T/C]ACCTGTCTTGGCTTTCTTTGGTCCTGTTGCTGGCACTAAAGACCTTGCATGTCAATGAGG
gi|84178109|gb|DR975198.1|DR975198	629	0	14	49	0	TGGATTGCCACACCGCTCACATTGCCTGCAAGAGATTGACCGTCGTTCCGGTAAGAAGCT[T/G]GAAGACAACCCYAAGTTTGTCAAGTCTGGAGACGCTGCCATTGTGAACATGGTCCCTGGG
gi|84178105|gb|DR975194.1|DR975194	179	0	319	1	148	GAGGCCGTACTACACTCAAGCATACCAAGAGATGTGGGTTGGCGTGGGCATTATGACATA[T/C]CTGTACTACAAAGTATCATAYGGTGGAAAGAAAGCTGTGAAAGACAAGTCCTCAGGACAT
gi|84178104|gb|DR975193.1|DR975193	466	540	1	301	0	GTCTCCATCCATTTRCGTTTCCTTCCATATGATGATGTAGATATCCTTCTGTCTGGTGTT[A/G]ATGGCTGAAGTGTAATGCTGGCTCCAGGGATCAGCTTATTTTGCCTCCCYRGCGCATCNA
gi|84178097|gb|DR975186.1|DR975186	220	79	1	0	26	GGAAGGTATTCCCCCTGACCAGCAGCGTCTGATCTTTGCTGGCAAGCAGCTGGAAGACGG[A/C]CGCACGCTGTCAGACTACAACATCCAGAAAGAATCCACCCTGCAYCTGGTCCTGCGTCTG
gi|84178091|gb|DR975180.1|DR975180	279	17	0	71	0	CCAGATTCTGATGCCAAACATCGGTTATGGAAGCAACAAGAAGACAAAGCACATGCTCCC[A/G]ACTGGATTCAGAAAGTTTTTGGTACACAACATCAAGGAACTTGAGGTCCTCATGATGAGC
gi|84178065|gb|DR975154.1|DR975154	472	0	21	0	90	CACAGTCGTTCAGCCCAATGGTATGCCTGCGGCCATGTACGCTCCTCCTATCCCACAACA[T/C]AGAGCTAATGGTGTTGCCATGGGCATGGTAGCTGGGACCACTATGGCAATGTCAGCTGCT
gi|84178050|gb|DR975139.1|DR975139	284	2	0	96	438	TGTGAATATAAAATAAAAYGGTGTGCCGGACTGCCTGAGACCTGCAATCAACGTGTTGGA[C/G]TTTTTATTGCTTTTGCCGCTTGCTGCCTGTTTTGCCCTGAGAAATAAATAAACACTTATT
gi|84178033|gb|DR975122.1|DR975122	147	0	26	1	115	GAAGCRGYTGGATGACCTCAAGGTGGAGCTGTCCCAGCTGCGCGTTGCCAAGGTGACCGG[T/C]GGAGCTGCATCCAAACTCTCCAAGATCCGTGTTGTCCGCAAGTCCATTGCCAGAGTTCTG
gi|84178010|gb|DR975099.1|DR975099	63	0	136	0	61	NGGGGGCTCTTCGGCCGCTRGAAGGTGTTTGAAAATGTCTGCTCATCTGCAGTGGATGGT[T/C]ATCCGTAACTGCTCCAGCTTCCTCATCAARAGGAATGGGCAGACCTACAGCACTGAACCC
gi|84178004|gb|DR975093.1|DR975093	232	12	42	0	0	AAAGAACTTCAAGGCTGCGAACAACTTCTTGTGGCCCTTCAAACTGTCCACTCCACGTGG[A/T]GGAATGAATAAGAAGACCACACATTTTGTGGAAGGTGGTGATGCTGGCAACCGGGAAGAC
gi|84177989|gb|DR975078.1|DR975078	138	0	80	0	21	TTCTAAGCAACCCGACCAGAGTTTAGAATGAAACAGATCGACAAACTGACTGACTGACTC[T/C]TTGTGGACAGATTGTATGAATGCATTTGGCTTTTGTAACAACATCTCTCCAATAAATCTG
gi|84177981|gb|DR975070.1|DR975070	560	0	66	0	217	TGAACTTRTTCATTTGTTAAAGGTGYYTTCCTAGTTYATGGTTTCCTACCTACGCTTGAT[T/C]TCTGGCGTGTAATTGGTTACTCTAATAAAGACTACGTCATGGGAACMACTTAAAAAAAAA
gi|84177978|gb|DR975067.1|DR975067	322	89	0	32	0	GACAACCACAATGGGCAAGAAGAGGGTTGCCAAGAGGTCCAAGATCAAGGCCTTCGTGAA[A/G]GTCTACAATTACAACCATCTGCTGCCAACCAGATACTCTGTTGATATCCCTATGGACAAG
gi|84177971|gb|DR975060.1|DR975060	734	0	10	46	0	AAAAATTTCCGCAGGAAAGGAACAAGACAAATGTTAAATTTCTTTTGTGGCTTTGTGAAC[T/G]TTTTGAAAGATTGAGGTGCCTATTCAGTGTTTTKGGGTTTTTTTNNNTNAATTYTGCACC
gi|84177970|gb|DR975059.1|DR975059	174	1	289	0	572	AGCAGGCTGAGGGAGCCGGCAGTGTAGGACGGAGATCCGAGTCGTGCGGGTAGCGACGAC[T/C]GGGATATCGCTGCTGAGTGCAGCACCCTTTTCTTTGTAGTTTTATTACTGTGTTTTATTT
gi|84177967|gb|DR975056.1|DR975056	292	82	0	36	0	ACAGTGAAGTCTGCCATCAGAAGACTGAAGGAATTGAAAGAGCAGTAAACTATCCTGAGC[A/G]TCGGAACTCTAGAAGGAGCATATGTTTGTACGTGCTTCTAGAGATTTCTGTGTGACAGAC
gi|84177949|gb|DR975038.1|DR975038	281	15	0	56	0	GTCTGTGATCGGAGACAGAAGGTCCAGGGARCAGAAAGCTAAACAAGAGAGAGAGAGAGA[A/G]CTGGCCAAGGTCACCATCAAGAAAGATGATGTGGAGCTCATTATGACAGAGATGGAGATT
gi|84177947|gb|DR975036.1|DR975036	239	1	152	0	68	CCTAAAGAAGAACAACCTGCGTGACTGGCTGCGCGTGGTTGCGAACACCAAGGAGAGCTA[T/C]GAACTGCGCTACTTCCAGATCAACCAGGACGAAGAGGAGGAGGAAGACGAGGATTAATTC
gi|84177939|gb|DR975028.1|DR975028	96	0	0	55	14	AATTAAAAAAAAAAAAAAAANAAAATGCGTTACGTGGCCGCTTACCTGCTTGCTGTGCT[C/G]GGTGGCAACACCCGCCCCTCCTCCAAGGATATCAAGAACATTCTTGGCAGCGTTGGGATT
gi|84177934|gb|DR975023.1|DR975023	89	0	49	0	217	ACGGTTAGATGCCCCAGTACCRAAGAAATTGCTTACGATGGCTGGTATTGATGATTGCTA[T/C]ACTTCAGCCAGAGGCTGCACAGCCACGCTGGGCAACTTTGCCAAGGCCACCTTTGATGCC
gi|84177915|gb|DR975004.1|DR975004	318	21	60	0	0	CCTGTCCAACCTGCAGGTCACCCAGCCAACTGTYGGAATGAACTTCAAAACGCCCAGAGG[A/T]GTCTAAACCTAGCTTTGTAAAATACAGCAAAAAAAATGRAAAAAAAAAAAAAACAAAAAA
gi|84177903|gb|DR974992.1|DR974992	290	1	124	0	49	AGGTGTAAGGARYGTTCCATACCGTGTTCGTGTGCGTCTGTCCAGGAAGCGTAATGAGGA[T/C]GAAGACTCTCCCAACAAACTGTACACCCTGGTTACATACGTTCCTGTTACCANACAAAGG
gi|84177893|gb|DR974982.1|DR974982	75	167	2	44	0	GCTGTCATTGGCAACCTTAATAAMASTGTCAAAGCCTGTACTTGTCTCAACTAGGTAGGC[A/G]TTCAGAATGTTGTGCTGACACCTTCTGGCATGTGTTAAAGAGGGACTCAAACTGGGGGAA
gi|84177887|gb|DR974976.1|DR974976	440	141	0	34	0	AGAGACTTTTGGTTGTCTGTATTGCTTGGTTTGGTGGTAAAAACCACCAGGAAAATGAAG[A/G]AATTCAATTACTTAAAGGCAAAAYGCATACTTTCCTACTGTTAAAGACAATAAAAACAGC
gi|84177886|gb|DR974975.1|DR974975	137	0	36	101	0	GCASCCAAGGCCGTGGCCGAGGTGTTTAACAAGTACGCCGGTCAGGATGCAGAGAAGGAC[T/G]TGCTCAGCAMAGAGGAGTTCAAAGCACTGCTGCAGGCTGAGATTCCCAAGCTGAAAAACA
gi|84177884|gb|DR974973.1|DR974973	404	0	70	0	236	GATGCTGAAGCTGCTGGACTTYGGCAGCCTGTCCAACCTGCAGGTCACCCAGCCAACTGT[T/C]GGAATGAACTTCAAAACGCCCAGAGGAGTYTAGACCTAGCTTTGTAAAATACAGCTCTCA
gi|84177882|gb|DR974971.1|DR974971	380	26	0	111	0	TGTTGTTACCAAGACCAGGATGGTAAAGACCATGATTGTGGAGGAGGTTGATGGTGTGGT[A/G]GTCAATACCAGGGAGGAGATGGTTGAGGAGCCCATGTGAACAGCACCTCCCCAGGCAAGA
gi|84177876|gb|DR974965.1|DR974965	472	24	0	101	0	TGTTGTTACCAAGACCAGGATGGTAAAGACCATGATTGTGGAGGAGGTTGATGGTGTGGT[A/G]GTCAATACCAGGGAGGAGATGGTTGAGGAGCCCATGTGAACAGCACCTCCCCAGGCAAGA
gi|84177846|gb|DR974935.1|DR974935	376	0	15	48	0	CATTGCCTGCAAGTTCNCTGAGCTCARGGAGAAGATTGACCGTCGTTCCGGTAAGAAGCT[T/G]GAAGACAACCCYAAGTTTGTCAAGTCTGGAGACGCTGCCATTGTGAACATGGTCCCTGGG
gi|84177831|gb|DR974920.1|DR974920	710	10	0	40	0	GCAATTCAAGAGCAGATAACAGTGACGAGTGCAAGTGAAATACAAAATACTACAGATTGG[A/G]TTAAGTGCAGGATTAAATACAGTAAAATAKGGAGCAGATAAGTGCAAGTTAAAGTGCATT
gi|84177828|gb|DR974917.1|DR974917	220	85	0	36	0	TGACTTCGTTATTAAGGTCCCACACAGTGCAGGTCAGAAGGCAGTGAGAAAGGCCTGGGA[A/G]AAGGCAGAAGTCAATGAGAAGTGGTCTTCATCCAACTGGGCAAAGAAAATCTTGGCCAAA
gi|84177826|gb|DR974915.1|DR974915	465	838	0	180	0	TGCCCCAAGTGCTAAGGCTCCAGCTAAGGCTGCACCTAAACAGAAGATCGCCAAGCCCAC[A/G]AAGGCCCAGCAACCACGTGTTGGTGGAAAACGCTAAACAAARTTTAATTGTCAAGGATAT
gi|84177821|gb|DR974910.1|DR974910	611	0	116	0	33	GATCCCCAGGACCCTGACTGACTCCTACTTCAAGAAGAAGAGGCTGCGCAAACCCAGGCA[T/C]CAAGAGGGAGAGATCTTTGACACAGAGAAAGAGAAGTACCAGATCACCGAGCAGCGCAAG
gi|84177813|gb|DR974902.1|DR974902	602	25	0	7	0	CTTTCTGAAGCATGAGGCCAAGATGGATCGCGTTGTGAAGGACCTGAAAGACAAGGCTTC[A/G]GAGGCTGCTGACACCATTACCAAYGAGGCCAAAAAAGCAACAGCAAACATAATGTTTGAA
gi|84177801|gb|DR974890.1|DR974890	219	43	0	10	0	GAGAAGGTAGAAATCACTAGGAGCAATGCAGGCCATTAAGTGTGTGGTTGTCGGAGACGG[A/G]GCTGTAGGGAAAACATGCCTGCTTATCAGTTACACCACCAATGCGTTTCCTGGRGAGTAT
gi|84177800|gb|DR974889.1|DR974889	394	0	59	0	21	TTTACARCAATTAATGAAAACAACTGACACTGTCACTACGGAGGAGCTGTCTGTCCGTCA[T/C]ACCTGTCTTGGCTTTCTTTGGTCCTGTTGCTGGCACTAAAGACCTTGCATGTCAATGAGG
gi|84177797|gb|DR974886.1|DR974886	648	146	0	342	0	TTGGTACCGTGTATCTCTCTGCTCTGGCTTTATAATGATGGGTGTCACCGTATATGAAGG[A/G]GGCACCTGGTAATGCASATGGTAAACCAATCAGTAATGTAAAGAATTGGATGCAATAAAG
gi|84177790|gb|DR974879.1|DR974879	137	153	71	0	1	ACTTAAGAACCTGAGGGTCATGATGAAACTCAATCCTTACTCCAAGACAGCAAGACGCAG[A/T]GCAATCCTGTGTCACGATCCCGCTCGCAAAGCCCAGAAAGGGAAGCCAAAGAAGGCAGCA
gi|84177782|gb|DR974871.1|DR974871	206	0	34	0	14	GCAGAGAGTAGTCATTTTNCAANNAGTAAAAATAATATATGACGATTGTTAARYAAACTG[T/C]ATTCGTGTGACTTGTAAAGCTCATGTATTAAAYATATTAGTATTACGATTGTGTGCTGGT
gi|84177781|gb|DR974870.1|DR974870	406	0	55	0	24	TTTACAACAATTAATGAARACAACTGACACTGTCACTACGGAGGAGCTGTCTGTCCGTCA[T/C]ACCTGTCTTGGCTTTCTTTGGTCCTGTTGCTGGCACTAAAGACCTTGCATGTCAATGAGG
